# Supplementary material for: N-[(Morpholin-4-yl)carbonothio­yl]-4-nitro­benzamide
Source: Acta Crystallogr Sect E Struct Rep Online. 2010 May 22;66(Pt 6):o1431–2. doi: 10.1107/S1600536810018763 (PMC2979403; doi:10.1107/S1600536810018763)
Supplement: Supplementary file 1 [file e-66-o1431-sup1.cif]

##############################################################################
###                                                                        ###
###        Electronic paper (Acta Crystallographica Section E)             ###
###                                                                        ###
##############################################################################
#                                                                            #
# This CIF contains the data in a paper accepted for publication in Acta     #
# Crystallographica Section E. It conforms to the requirements of Notes      #
# for Authors for Section E, and has been peer reviewed under the auspices   #
# of the IUCr Commission on Journals.                                        #
#                                                                            #
# Full details of the Crystallographic Information File format               #
# are given in the paper "The Crystallographic Information File (CIF):       #
# a New Standard Archive File for Crystallography" by S. R. Hall, F. H.      #
# Allen and I. D. Brown [Acta Cryst. (1991), A47, 655-685].                  #
#                                                                            #
# The current version of the core CIF dictionary is obtainable from          #
# ftp://ftp.iucr.org/pub/cif_core.dic. The current version number is 2.4.    #
#                                                                            #
# Software is freely available for graphical display of the structure(s) in  #
# this CIF.  For information consult the CIF home page http://www.iucr.org/  #
# cif/home.html                                                              #
#                                                                            #
# This file may be used for bona fide research purposes within the           #
# scientific community so long as proper attribution is given to the journal # 
# article from which it was obtained.                                        #
#                                                                            #
##############################################################################
                                             
data_global
_audit_creation_method     'SHELXL97'
_journal_date_recd_electronic     2010-04-26
_journal_date_accepted     2010-05-19
_journal_name_full     'Acta Crystallographica, Section E'
_journal_year     2010
_journal_volume     66
_journal_issue      6
_journal_page_first     o1431
_journal_page_last     o1432
_journal_paper_category     QO
_journal_coeditor_code     SJ2785
_publ_contact_author_name     'Sohail Saeed'
_publ_contact_author_address
;
Department of Chemistry, Research Complex,
Allama Iqbal Open University,
Islamabad,
Pakistan
Please consider this CIF submission for publication in Acta Cryst.
Section E. I certify that all the authors have approved this
submission, have made significant scientific contributions to the work reported
and that all share responsibility and accountability for the results.
;
_publ_contact_author_email     'Sohail262001@yahoo.com'
_publ_contact_author_fax     '(092)51-925-0081'
_publ_contact_author_phone     '(092)51-925-0081'
_publ_section_title
;
<i>N</i>-[(Morpholin-4-yl)carbonothioyl]-4-nitrobenzamide
;
loop_
    _publ_author_name
    _publ_author_footnote
    _publ_author_address
    'Saeed, Sohail' .
;
Department of Chemistry, Research Complex,
Allama Iqbal Open University,
Islamabad,
Pakistan
;
    'Mehmood, Rashid' .
;
Department of Chemistry, Research Complex,
Allama Iqbal Open University,
Islamabad,
Pakistan
;
    'Wong, Wing-Tak' .
;
Department of Applied Biology and Chemical Technology
The Hong Kong Polytechnic University
Hung Hom, Kowloon,
Hong Kong SAR,
People's Republic of China
;
    'Waris, Ghulam' .
;
National Engineering & Scientific Commission,
PO Box 2801, Islamabad, Pakistan
;
    'Manan, Abdul' .
;
National Engineering & Scientific Commission,
PO Box 2801, Islamabad, Pakistan
;
data_I
_audit_creation_method     SHELXL-97
_chemical_name_systematic
;
<i>N</i>-[(morpholin-4-yl)carbonothioyl]-4-nitrobenzamide
;
_chemical_name_common     ?
_chemical_formula_moiety     'C12 H13 N3 O4 S'
_chemical_formula_sum     'C12 H13 N3 O4 S'
_chemical_formula_iupac     'C12 H13 N3 O4 S'
_chemical_formula_weight     295.31
_chemical_melting_point     445
_symmetry_cell_setting     triclinic
_symmetry_space_group_name_H-M     'P -1'
_symmetry_space_group_name_Hall     '-P 1'
loop_
    _symmetry_equiv_pos_as_xyz
    'x, y, z'
    '-x, -y, -z'
_cell_length_a     6.9867(11)
_cell_length_b     7.4047(11)
_cell_length_c     14.261(2)
_cell_angle_alpha     88.654(2)
_cell_angle_beta     82.805(2)
_cell_angle_gamma     65.638(2)
_cell_volume     666.46(18)
_cell_formula_units_Z     2
_cell_measurement_reflns_used     4479
_cell_measurement_theta_min     2.88
_cell_measurement_theta_max     27.49
_cell_measurement_temperature     298(2)
_exptl_crystal_description     prism
_exptl_crystal_colour     yellow
_exptl_crystal_size_max     0.23
_exptl_crystal_size_mid     0.20
_exptl_crystal_size_min     0.08
_exptl_crystal_density_diffrn     1.472
_exptl_crystal_density_meas     ?
_exptl_crystal_density_method     'not measured'
_exptl_crystal_F_000     308
_exptl_absorpt_coefficient_mu     0.260
_exptl_absorpt_correction_type     multi-scan
_exptl_absorpt_process_details     '(SADABS; Sheldrick, 1996)'
_exptl_absorpt_correction_T_min     0.9426
_exptl_absorpt_correction_T_max     0.9795
_exptl_special_details
;
;
_diffrn_ambient_temperature     298(2)
_diffrn_radiation_type     MoK\a
_diffrn_radiation_wavelength     0.71073
_diffrn_radiation_source     'fine-focus sealed tube'
_diffrn_radiation_monochromator     graphite
_diffrn_measurement_device_type     'Bruker SMART 1000 CCD'
_diffrn_measurement_method     '\w scans'
_diffrn_detector_area_resol_mean     ?
_diffrn_reflns_number     4478
_diffrn_reflns_av_R_equivalents     0.0093
_diffrn_reflns_av_sigmaI/netI     0.0170
_diffrn_reflns_theta_min     2.88
_diffrn_reflns_theta_max     27.48
_diffrn_reflns_theta_full     27.48
_diffrn_measured_fraction_theta_max     0.955
_diffrn_measured_fraction_theta_full     0.955
_diffrn_reflns_limit_h_min     -9
_diffrn_reflns_limit_h_max     9
_diffrn_reflns_limit_k_min     -9
_diffrn_reflns_limit_k_max     8
_diffrn_reflns_limit_l_min     -14
_diffrn_reflns_limit_l_max     18
_diffrn_standards_number     0
_diffrn_standards_interval_count     ?
_diffrn_standards_interval_time     ?
_diffrn_standards_decay_%     ?
_refine_special_details
;
Refinement of <i>F</i>^2^ against ALL reflections. The weighted <i>R</i>-factor
wR and goodness of fit <i>S</i> are based on <i>F</i>^2^, conventional
<i>R</i>-factors <i>R</i> are based on <i>F</i>, with <i>F</i> set to zero for
negative <i>F</i>^2^. The threshold expression of <i>F</i>^2^ >
2\s(<i>F</i>^2^) is used only for calculating <i>R</i>-factors(gt) etc. and is
not relevant to the choice of reflections for refinement. <i>R</i>-factors
based on <i>F</i>^2^ are statistically about twice as large as those based on
<i>F</i>, and <i>R</i>- factors based on ALL data will be even larger.
;
_reflns_number_total     2916
_reflns_number_gt     2485
_reflns_threshold_expression     I>2\s(I)
_refine_ls_structure_factor_coef     Fsqd
_refine_ls_matrix_type     full
_refine_ls_R_factor_all     0.0436
_refine_ls_R_factor_gt     0.0372
_refine_ls_wR_factor_gt     0.1020
_refine_ls_wR_factor_ref     0.1064
_refine_ls_goodness_of_fit_ref     1.087
_refine_ls_restrained_S_all     1.087
_refine_ls_number_reflns     2916
_refine_ls_number_parameters     186
_refine_ls_number_restraints     0
_refine_ls_hydrogen_treatment     mixed
_refine_ls_weighting_scheme     calc
_refine_ls_weighting_details
         'calc w=1/[\s^2^(Fo^2^)+(0.0533P)^2^+0.1461P] where P=(Fo^2^+2Fc^2^)/3'
_atom_sites_solution_hydrogens     geom
_atom_sites_solution_primary     direct
_atom_sites_solution_secondary     difmap
_refine_ls_shift/su_max     ?
_refine_ls_shift/su_max_lt     0.001
_refine_ls_shift/su_mean     0.000
_refine_diff_density_max     0.337
_refine_diff_density_min     -0.309
_refine_ls_extinction_method     none
_refine_ls_extinction_coef     ?
loop_
    _atom_type_symbol
    _atom_type_description
    _atom_type_scat_dispersion_real
    _atom_type_scat_dispersion_imag
    _atom_type_scat_source
    'C' 'C' 0.0033 0.0016
                         'International Tables Vol C Tables 4.2.6.8 and 6.1.1.4'
    'H' 'H' 0.0000 0.0000
                         'International Tables Vol C Tables 4.2.6.8 and 6.1.1.4'
    'N' 'N' 0.0061 0.0033
                         'International Tables Vol C Tables 4.2.6.8 and 6.1.1.4'
    'O' 'O' 0.0106 0.0060
                         'International Tables Vol C Tables 4.2.6.8 and 6.1.1.4'
    'S' 'S' 0.1246 0.1234
                         'International Tables Vol C Tables 4.2.6.8 and 6.1.1.4'
_computing_data_collection     'SMART (Bruker, 1996)'
_computing_cell_refinement     'SAINT (Bruker, 2006)'
_computing_data_reduction
       'SAINT (Bruker, 2006) and CrystalStructure (Rigaku/MSC and Rigaku, 2006)'
_computing_structure_solution     'SHELXS97 (Sheldrick, 2008)'
_computing_structure_refinement     'SHELXL97 (Sheldrick, 2008)'
_computing_molecular_graphics     'ORTEPII (Johnson, 1976)'
_computing_publication_material     'SHELXL97 (Sheldrick, 2008)'
loop_
    _atom_site_type_symbol
    _atom_site_label
    _atom_site_fract_x
    _atom_site_fract_y
    _atom_site_fract_z
    _atom_site_U_iso_or_equiv
    _atom_site_adp_type
    _atom_site_calc_flag
    _atom_site_refinement_flags
    _atom_site_occupancy
    _atom_site_disorder_assembly
    _atom_site_disorder_group
    S S1 0.59857(7) 0.73600(6) 0.06951(4) 0.05471(16) Uani d . 1 . .
    O O1 -0.4619(2) 0.8315(2) 0.56951(10) 0.0682(4) Uani d . 1 . .
    O O2 -0.2725(3) 0.8900(3) 0.66055(10) 0.0896(6) Uani d . 1 . .
    O O3 0.58764(17) 0.5059(2) 0.32004(8) 0.0563(3) Uani d . 1 . .
    O O4 0.98995(18) -0.01437(17) 0.15537(9) 0.0531(3) Uani d . 1 . .
    N N1 -0.2970(2) 0.8351(2) 0.58493(10) 0.0491(3) Uani d . 1 . .
    N N2 0.3781(2) 0.6145(2) 0.20248(9) 0.0393(3) Uani d . 1 . .
    N N3 0.67667(19) 0.36725(18) 0.12218(9) 0.0385(3) Uani d . 1 . .
    C C1 -0.1170(2) 0.7713(2) 0.50874(10) 0.0392(3) Uani d . 1 . .
    C C2 0.0756(3) 0.7565(3) 0.52983(11) 0.0480(4) Uani d . 1 . .
    H H2 0.0917 0.7861 0.5906 0.058 Uiso calc R 1 . .
    C C3 0.2441(3) 0.6969(3) 0.45888(12) 0.0466(4) Uani d . 1 . .
    H H3 0.3762 0.6839 0.4720 0.056 Uiso calc R 1 . .
    C C4 0.2183(2) 0.6559(2) 0.36783(10) 0.0370(3) Uani d . 1 . .
    C C5 0.0231(2) 0.6692(2) 0.34882(11) 0.0404(3) Uani d . 1 . .
    H H5 0.0064 0.6394 0.2882 0.049 Uiso calc R 1 . .
    C C6 -0.1473(2) 0.7268(2) 0.42000(11) 0.0423(3) Uani d . 1 . .
    H H6 -0.2785 0.7352 0.4081 0.051 Uiso calc R 1 . .
    C C7 0.4116(2) 0.5862(2) 0.29591(11) 0.0404(3) Uani d . 1 . .
    C C8 0.5562(2) 0.5601(2) 0.13166(10) 0.0366(3) Uani d . 1 . .
    C C9 0.8852(3) 0.2872(2) 0.06511(12) 0.0491(4) Uani d . 1 . .
    H H9A 0.9256 0.3943 0.0456 0.059 Uiso calc R 1 . .
    H H9B 0.8801 0.2192 0.0088 0.059 Uiso calc R 1 . .
    C C10 1.0458(3) 0.1439(3) 0.12361(15) 0.0562(5) Uani d . 1 . .
    H H10A 1.1839 0.0895 0.0860 0.067 Uiso calc R 1 . .
    H H10B 1.0554 0.2148 0.1779 0.067 Uiso calc R 1 . .
    C C11 0.7884(3) 0.0630(2) 0.21261(12) 0.0484(4) Uani d . 1 . .
    H H11B 0.7980 0.1283 0.2689 0.058 Uiso calc R 1 . .
    H H11A 0.7507 -0.0456 0.2325 0.058 Uiso calc R 1 . .
    C C12 0.6179(2) 0.2085(2) 0.16003(12) 0.0428(3) Uani d . 1 . .
    H H12B 0.5951 0.1395 0.1085 0.051 Uiso calc R 1 . .
    H H12A 0.4864 0.2658 0.2024 0.051 Uiso calc R 1 . .
    H H2N 0.275(3) 0.715(3) 0.1911(13) 0.049(5) Uiso d . 1 . .
loop_
    _atom_site_aniso_label
    _atom_site_aniso_U_11
    _atom_site_aniso_U_22
    _atom_site_aniso_U_33
    _atom_site_aniso_U_12
    _atom_site_aniso_U_13
    _atom_site_aniso_U_23
    S1 0.0490(3) 0.0384(2) 0.0673(3) -0.01365(18) 0.0083(2) 0.01329(19)
    O1 0.0487(7) 0.0877(10) 0.0656(9) -0.0304(7) 0.0118(6) -0.0065(7)
    O2 0.0829(11) 0.1409(16) 0.0466(8) -0.0539(11) 0.0186(7) -0.0273(9)
    O3 0.0357(6) 0.0730(8) 0.0458(6) -0.0071(5) -0.0071(5) -0.0031(6)
    O4 0.0470(6) 0.0382(6) 0.0582(7) -0.0045(5) 0.0022(5) 0.0077(5)
    N1 0.0521(8) 0.0472(8) 0.0425(8) -0.0190(6) 0.0078(6) 0.0018(6)
    N2 0.0313(6) 0.0388(7) 0.0378(7) -0.0060(5) -0.0005(5) 0.0071(5)
    N3 0.0367(6) 0.0339(6) 0.0387(7) -0.0110(5) 0.0033(5) 0.0041(5)
    C1 0.0417(8) 0.0345(7) 0.0361(7) -0.0129(6) 0.0034(6) 0.0033(6)
    C2 0.0521(9) 0.0562(10) 0.0348(8) -0.0219(8) -0.0031(7) -0.0040(7)
    C3 0.0400(8) 0.0562(10) 0.0431(9) -0.0190(7) -0.0052(6) -0.0015(7)
    C4 0.0365(7) 0.0335(7) 0.0357(7) -0.0098(6) -0.0024(6) 0.0040(6)
    C5 0.0405(8) 0.0424(8) 0.0350(7) -0.0136(6) -0.0055(6) 0.0029(6)
    C6 0.0365(7) 0.0452(8) 0.0433(8) -0.0156(6) -0.0024(6) 0.0030(6)
    C7 0.0361(7) 0.0392(8) 0.0404(8) -0.0108(6) -0.0026(6) 0.0003(6)
    C8 0.0327(7) 0.0374(7) 0.0361(7) -0.0116(6) -0.0026(5) 0.0037(6)
    C9 0.0453(8) 0.0399(8) 0.0475(9) -0.0086(7) 0.0137(7) 0.0034(7)
    C10 0.0402(8) 0.0441(9) 0.0723(12) -0.0089(7) 0.0038(8) 0.0069(8)
    C11 0.0491(9) 0.0414(8) 0.0457(9) -0.0117(7) -0.0005(7) 0.0094(7)
    C12 0.0427(8) 0.0367(8) 0.0462(8) -0.0153(6) -0.0011(6) 0.0061(6)
_geom_special_details
;
All esds (except the esd in the dihedral angle between two l.s. planes) are
estimated using the full covariance matrix. The cell esds are taken into
account individually in the estimation of esds in distances, angles and
torsion angles; correlations between esds in cell parameters are only used
when they are defined by crystal symmetry. An approximate (isotropic)
treatment of cell esds is used for estimating esds involving l.s. planes.
;
loop_
    _geom_bond_atom_site_label_1
    _geom_bond_atom_site_label_2
    _geom_bond_site_symmetry_2
    _geom_bond_distance
    _geom_bond_publ_flag
    S1 C8 . 1.6635(15) ?
    O1 N1 . 1.211(2) ?
    O2 N1 . 1.217(2) ?
    O3 C7 . 1.2157(19) ?
    O4 C10 . 1.428(2) ?
    O4 C11 . 1.4302(19) ?
    N1 C1 . 1.4753(19) ?
    N2 C7 . 1.378(2) ?
    N2 C8 . 1.4219(18) ?
    N2 H2N . 0.82(2) ?
    N3 C8 . 1.3249(19) ?
    N3 C9 . 1.4660(19) ?
    N3 C12 . 1.4682(19) ?
    C1 C2 . 1.375(2) ?
    C1 C6 . 1.378(2) ?
    C2 C3 . 1.378(2) ?
    C2 H2 . 0.9300 ?
    C3 C4 . 1.390(2) ?
    C3 H3 . 0.9300 ?
    C4 C5 . 1.387(2) ?
    C4 C7 . 1.498(2) ?
    C5 C6 . 1.389(2) ?
    C5 H5 . 0.9300 ?
    C6 H6 . 0.9300 ?
    C9 C10 . 1.514(3) ?
    C9 H9A . 0.9700 ?
    C9 H9B . 0.9700 ?
    C10 H10A . 0.9700 ?
    C10 H10B . 0.9700 ?
    C11 C12 . 1.506(2) ?
    C11 H11B . 0.9700 ?
    C11 H11A . 0.9700 ?
    C12 H12B . 0.9700 ?
    C12 H12A . 0.9700 ?
loop_
    _geom_angle_atom_site_label_1
    _geom_angle_atom_site_label_2
    _geom_angle_atom_site_label_3
    _geom_angle_site_symmetry_1
    _geom_angle_site_symmetry_3
    _geom_angle
    _geom_angle_publ_flag
    C10 O4 C11 . . 110.05(12) ?
    O1 N1 O2 . . 123.01(14) ?
    O1 N1 C1 . . 118.84(14) ?
    O2 N1 C1 . . 118.15(15) ?
    C7 N2 C8 . . 118.86(12) ?
    C7 N2 H2N . . 116.6(13) ?
    C8 N2 H2N . . 114.2(13) ?
    C8 N3 C9 . . 122.29(13) ?
    C8 N3 C12 . . 126.02(12) ?
    C9 N3 C12 . . 111.57(12) ?
    C2 C1 C6 . . 122.68(14) ?
    C2 C1 N1 . . 118.30(14) ?
    C6 C1 N1 . . 119.02(14) ?
    C1 C2 C3 . . 118.47(14) ?
    C1 C2 H2 . . 120.8 ?
    C3 C2 H2 . . 120.8 ?
    C2 C3 C4 . . 120.54(15) ?
    C2 C3 H3 . . 119.7 ?
    C4 C3 H3 . . 119.7 ?
    C5 C4 C3 . . 119.79(14) ?
    C5 C4 C7 . . 123.23(13) ?
    C3 C4 C7 . . 116.87(13) ?
    C4 C5 C6 . . 120.20(14) ?
    C4 C5 H5 . . 119.9 ?
    C6 C5 H5 . . 119.9 ?
    C1 C6 C5 . . 118.29(14) ?
    C1 C6 H6 . . 120.9 ?
    C5 C6 H6 . . 120.9 ?
    O3 C7 N2 . . 122.60(14) ?
    O3 C7 C4 . . 120.79(14) ?
    N2 C7 C4 . . 116.60(13) ?
    N3 C8 N2 . . 114.93(13) ?
    N3 C8 S1 . . 125.69(11) ?
    N2 C8 S1 . . 119.37(11) ?
    N3 C9 C10 . . 108.91(13) ?
    N3 C9 H9A . . 109.9 ?
    C10 C9 H9A . . 109.9 ?
    N3 C9 H9B . . 109.9 ?
    C10 C9 H9B . . 109.9 ?
    H9A C9 H9B . . 108.3 ?
    O4 C10 C9 . . 111.74(15) ?
    O4 C10 H10A . . 109.3 ?
    C9 C10 H10A . . 109.3 ?
    O4 C10 H10B . . 109.3 ?
    C9 C10 H10B . . 109.3 ?
    H10A C10 H10B . . 107.9 ?
    O4 C11 C12 . . 111.69(13) ?
    O4 C11 H11B . . 109.3 ?
    C12 C11 H11B . . 109.3 ?
    O4 C11 H11A . . 109.3 ?
    C12 C11 H11A . . 109.3 ?
    H11B C11 H11A . . 107.9 ?
    N3 C12 C11 . . 111.05(13) ?
    N3 C12 H12B . . 109.4 ?
    C11 C12 H12B . . 109.4 ?
    N3 C12 H12A . . 109.4 ?
    C11 C12 H12A . . 109.4 ?
    H12B C12 H12A . . 108.0 ?
loop_
    _geom_torsion_atom_site_label_1
    _geom_torsion_atom_site_label_2
    _geom_torsion_atom_site_label_3
    _geom_torsion_atom_site_label_4
    _geom_torsion_site_symmetry_1
    _geom_torsion_site_symmetry_2
    _geom_torsion_site_symmetry_3
    _geom_torsion_site_symmetry_4
    _geom_torsion
    _geom_torsion_publ_flag
    O1 N1 C1 C2 . . . . -173.39(16) ?
    O2 N1 C1 C2 . . . . 6.9(2) ?
    O1 N1 C1 C6 . . . . 5.8(2) ?
    O2 N1 C1 C6 . . . . -173.87(17) ?
    C6 C1 C2 C3 . . . . 0.8(3) ?
    N1 C1 C2 C3 . . . . 179.95(15) ?
    C1 C2 C3 C4 . . . . 1.0(3) ?
    C2 C3 C4 C5 . . . . -2.0(2) ?
    C2 C3 C4 C7 . . . . -178.23(15) ?
    C3 C4 C5 C6 . . . . 1.2(2) ?
    C7 C4 C5 C6 . . . . 177.18(14) ?
    C2 C1 C6 C5 . . . . -1.5(2) ?
    N1 C1 C6 C5 . . . . 179.29(13) ?
    C4 C5 C6 C1 . . . . 0.5(2) ?
    C8 N2 C7 O3 . . . . -4.3(2) ?
    C8 N2 C7 C4 . . . . 176.88(13) ?
    C5 C4 C7 O3 . . . . -151.81(16) ?
    C3 C4 C7 O3 . . . . 24.2(2) ?
    C5 C4 C7 N2 . . . . 27.0(2) ?
    C3 C4 C7 N2 . . . . -156.96(15) ?
    C9 N3 C8 N2 . . . . -169.00(14) ?
    C12 N3 C8 N2 . . . . 15.4(2) ?
    C9 N3 C8 S1 . . . . 10.5(2) ?
    C12 N3 C8 S1 . . . . -165.17(12) ?
    C7 N2 C8 N3 . . . . 66.86(18) ?
    C7 N2 C8 S1 . . . . -112.65(14) ?
    C8 N3 C9 C10 . . . . 129.24(16) ?
    C12 N3 C9 C10 . . . . -54.55(19) ?
    C11 O4 C10 C9 . . . . -60.10(19) ?
    N3 C9 C10 O4 . . . . 58.40(19) ?
    C10 O4 C11 C12 . . . . 57.60(19) ?
    C8 N3 C12 C11 . . . . -130.55(16) ?
    C9 N3 C12 C11 . . . . 53.41(18) ?
    O4 C11 C12 N3 . . . . -54.50(18) ?
loop_
    _geom_hbond_atom_site_label_D
    _geom_hbond_atom_site_label_H
    _geom_hbond_atom_site_label_A
    _geom_hbond_site_symmetry_A
    _geom_hbond_distance_DH
    _geom_hbond_distance_HA
    _geom_hbond_distance_DA
    _geom_hbond_angle_DHA
    N2 H2N O4 1_465 0.82(2) 2.27(2) 3.0947(17) 178.1(18)
    C3 H3 O1 1_655 0.93 2.43 3.206(2) 141.2
    C6 H6 O3 1_455 0.93 2.65 3.377(2) 135.3
    C9 H9B O4 2_755 0.97 2.67 3.590(2) 159.4
    C10 H10A S1 1_645 0.97 2.98 3.7913(18) 141.5
    C12 H12B S1 2_665 0.97 2.97 3.7196(18) 134.6
    C2 H2 Cg1 2_576 0.93 3.45 3.682(2) 83.16
