# Supplementary material for: N-[(Morpholin-4-yl)carbonothio­yl]-4-nitro­benzamide
Source: Acta Crystallogr Sect E Struct Rep Online. 2010 May 22;66(Pt 6):o1431–2. doi: 10.1107/S1600536810018763 (PMC2979403; doi:10.1107/S1600536810018763)
Supplement: Supplementary file 2 [file e-66-o1431-Isup2.hkl]

# 
# h,k,l, Fc-squared, Fo-squared, sigma(Fo-squared) and status flag 
# 
data_I
_shelx_title '  wt2052w-SohailSaeed'sSS-81#1_14-April-2010' 
_shelx_refln_list_code          4 
_shelx_F_calc_maximum       96.50 
_exptl_crystal_F_000       308.00 
_reflns_d_resolution_high  0.7700 
 
loop_ 
 _symmetry_equiv_pos_as_xyz 
 'x, y, z' 
 '-x, -y, -z' 
 
_cell_length_a     6.9867 
_cell_length_b     7.4047 
_cell_length_c    14.2607 
_cell_angle_alpha  88.654 
_cell_angle_beta   82.805 
_cell_angle_gamma  65.638 
 
_shelx_F_squared_multiplier     1.000 
 
loop_ 
 _refln_index_h 
 _refln_index_k 
 _refln_index_l 
 _refln_F_squared_calc 
 _refln_F_squared_meas 
 _refln_F_squared_sigma 
 _refln_observed_status 
   1   0   0      488.41      500.04      3.65 o 
   2   0   0      282.27      299.29      2.62 o 
   3   0   0      345.24      354.43      3.19 o 
   4   0   0       76.10       74.23      1.15 o 
   5   0   0      266.35      268.96      2.88 o 
   6   0   0      107.54      107.78      1.71 o 
   7   0   0       22.98       21.40      1.15 o 
   8   0   0        3.50        4.56      0.85 o 
  -7   1   0        0.55        1.35      0.60 o 
  -6   1   0        0.78       -0.09      0.48 o 
  -5   1   0       13.13       15.20      0.71 o 
  -4   1   0       49.46       51.93      0.98 o 
  -3   1   0      157.53      147.82      1.65 o 
  -2   1   0      290.28      283.40      5.48 o 
  -1   1   0     1278.06     1325.31     14.50 o 
   0   1   0      103.60      108.09      1.42 o 
   1   1   0     2308.48     2196.96     28.73 o 
   2   1   0       23.79       31.74      0.36 o 
   3   1   0      127.20      137.49      1.61 o 
   4   1   0      956.65      990.54      6.70 o 
   5   1   0       92.65       91.89      1.15 o 
   6   1   0      217.88      209.91      3.61 o 
   7   1   0        6.26        5.75      1.04 o 
   8   1   0       15.18       17.86      0.86 o 
  -7   2   0        2.41        2.72      0.74 o 
  -6   2   0       23.14       22.01      1.23 o 
  -5   2   0       39.69       39.51      1.51 o 
  -4   2   0      469.18      460.19      6.21 o 
  -3   2   0        9.39        8.56      0.66 o 
  -2   2   0       15.95       12.38      0.63 o 
  -1   2   0     1159.58     1198.18      9.60 o 
   0   2   0     2802.72     2771.95     30.18 o 
   1   2   0     2845.80     2819.21     22.37 o 
   2   2   0      280.94      284.65      2.70 o 
   3   2   0       73.30       85.89      0.76 o 
   4   2   0       12.89       15.48      0.39 o 
   5   2   0        2.16        1.61      0.25 o 
   6   2   0       33.73       35.35      2.09 o 
   7   2   0        1.01        1.46      0.38 o 
   8   2   0       16.19       17.64      1.06 o 
  -6   3   0        0.01       -0.32      0.58 o 
  -5   3   0       96.78       98.90      2.53 o 
  -4   3   0      118.61      118.11      2.56 o 
  -3   3   0       11.07       11.29      0.82 o 
  -2   3   0       78.24       73.33      1.64 o 
  -1   3   0       38.95       38.11      1.05 o 
   0   3   0       69.31       77.57      0.85 o 
   1   3   0     1741.33     1826.27     14.49 o 
   2   3   0      821.15      861.99      7.47 o 
   3   3   0      619.06      632.78      5.70 o 
   4   3   0      111.82       98.13      0.92 o 
   5   3   0        0.98        1.18      0.24 o 
   6   3   0      107.60      103.90      1.31 o 
   7   3   0       42.76       45.79      0.93 o 
   8   3   0       58.51       62.14      1.51 o 
  -5   4   0        1.26        0.59      0.61 o 
  -4   4   0       67.36       70.55      2.08 o 
  -3   4   0        4.92        7.59      0.90 o 
  -2   4   0        6.98        4.51      0.57 o 
  -1   4   0       38.10       29.29      1.01 o 
   0   4   0      145.57      123.73      2.04 o 
   1   4   0      224.49      243.07      2.23 o 
   2   4   0      829.17      924.94     10.97 o 
   3   4   0      263.99      282.05      2.95 o 
   4   4   0      246.93      266.01      2.89 o 
   5   4   0      373.27      396.38      4.04 o 
   6   4   0      156.63      155.46      2.21 o 
   7   4   0       99.76       91.67      4.06 o 
   8   4   0        2.29        2.18      0.54 o 
   9   4   0        0.20       -0.28      0.48 o 
  -5   5   0        2.16        2.23      0.79 o 
  -4   5   0       23.07       22.11      1.31 o 
  -3   5   0      110.54       99.87      2.45 o 
  -2   5   0       16.59       12.99      1.69 o 
  -1   5   0       34.75       34.66      1.22 o 
   0   5   0        0.67        1.08      0.43 o 
   1   5   0      122.49      135.82      1.76 o 
   2   5   0      389.40      409.45      3.13 o 
   3   5   0        1.84        1.27      0.30 o 
   4   5   0       41.74       42.63      0.97 o 
   5   5   0        7.89        9.88      0.61 o 
   6   5   0        2.58        2.40      0.44 o 
   7   5   0        4.72        4.94      0.56 o 
   8   5   0       11.57       11.50      0.86 o 
  -4   6   0       79.39       89.21      2.66 o 
  -3   6   0        0.22        0.02      0.62 o 
  -2   6   0       64.29       63.93      1.45 o 
  -1   6   0        0.08        0.30      0.41 o 
   0   6   0       13.85       13.61      1.39 o 
   1   6   0      318.52      302.53      4.68 o 
   2   6   0      191.83      182.31      3.71 o 
   3   6   0      182.25      180.03      2.29 o 
   4   6   0      153.27      156.88      2.17 o 
   5   6   0       19.62       19.46      0.79 o 
   6   6   0      150.94      146.85      2.21 o 
   7   6   0        0.11       -0.02      0.39 o 
   8   6   0        2.18        1.92      0.52 o 
  -2   7   0       12.91       16.52      0.95 o 
  -1   7   0        6.20        6.64      0.68 o 
   0   7   0       15.49       14.44      1.24 o 
   1   7   0        3.11        3.59      0.79 o 
   3   7   0        0.32        0.63      0.57 o 
   4   7   0       17.20       17.60      1.18 o 
   5   7   0        0.65        0.11      0.37 o 
   6   7   0        0.47        1.65      0.61 o 
   7   7   0        1.15        0.17      0.41 o 
   8   7   0        3.84        4.51      0.62 o 
  -1   8   0        4.37        3.55      1.00 o 
   0   8   0       18.31       17.83      1.39 o 
   1   8   0       19.54       19.15      1.40 o 
   2   8   0       35.57       36.33      1.81 o 
   3   8   0       10.37       10.18      1.07 o 
   4   8   0       30.49       33.62      1.74 o 
   5   8   0        0.01        0.60      0.72 o 
   7   8   0        3.05        2.72      0.52 o 
   1   9   0        1.57        1.36      0.81 o 
   2   9   0       13.56       13.03      1.31 o 
   3   9   0       21.75       22.98      1.60 o 
   4   9   0       36.68       37.62      1.96 o 
   5   9   0        2.07        1.38      1.00 o 
  -5  -9   1       21.28       24.18      1.69 o 
  -4  -9   1       12.47       12.68      1.26 o 
  -3  -9   1       19.17       19.19      1.50 o 
  -2  -9   1        5.97        5.49      1.03 o 
  -1  -9   1        0.01       -0.27      0.68 o 
  -7  -8   1        4.96        5.26      0.61 o 
  -4  -8   1       17.88       13.74      1.19 o 
  -3  -8   1        5.48        5.41      0.97 o 
  -2  -8   1       26.00       27.66      1.65 o 
  -1  -8   1        0.40        0.45      0.63 o 
   0  -8   1        2.13        1.67      0.81 o 
   1  -8   1        1.36        2.98      0.96 o 
  -8  -7   1        6.02        6.99      0.71 o 
  -7  -7   1        0.51        1.31      0.47 o 
  -6  -7   1       15.26       12.91      0.71 o 
  -5  -7   1       39.94       37.81      1.98 o 
  -4  -7   1       75.13       76.26      2.30 o 
  -3  -7   1       13.32       15.03      1.14 o 
  -2  -7   1       11.71       10.35      1.12 o 
  -1  -7   1        0.87        1.54      0.69 o 
   0  -7   1       51.12       57.61      1.37 o 
   1  -7   1       23.72       27.37      1.07 o 
   2  -7   1       78.51       75.63      1.72 o 
  -8  -6   1        2.00        1.79      0.54 o 
  -7  -6   1        0.28       -0.08      0.40 o 
  -6  -6   1       50.93       45.04      1.17 o 
  -5  -6   1        3.06        2.55      0.65 o 
  -4  -6   1       33.38       30.99      0.90 o 
  -3  -6   1        3.60        3.55      0.59 o 
  -2  -6   1       62.74       57.13      1.16 o 
  -1  -6   1      291.84      288.68      4.13 o 
   0  -6   1       26.01       22.46      1.10 o 
   1  -6   1        5.61        4.73      0.71 o 
   2  -6   1        9.19        9.14      0.67 o 
   3  -6   1        8.46        8.99      0.97 o 
   4  -6   1        0.09        0.73      0.74 o 
  -8  -5   1       10.60       10.59      0.77 o 
  -7  -5   1       61.46       57.75      1.38 o 
  -6  -5   1       28.50       27.15      0.91 o 
  -5  -5   1        0.64        0.62      0.37 o 
  -4  -5   1       15.38       15.70      0.65 o 
  -3  -5   1        0.32        0.73      0.61 o 
  -2  -5   1       54.09       54.69      1.09 o 
  -1  -5   1       66.17       69.20      1.52 o 
   0  -5   1       44.39       41.53      1.27 o 
   1  -5   1       76.83       73.35      1.77 o 
   2  -5   1      249.37      225.22      3.75 o 
   3  -5   1        0.62        1.07      0.56 o 
   4  -5   1       47.25       50.31      1.86 o 
   5  -5   1       14.03       15.37      1.29 o 
  -8  -4   1       25.69       29.55      1.11 o 
  -7  -4   1       88.61       86.96      1.69 o 
  -6  -4   1      197.80      201.33      6.20 o 
  -5  -4   1        2.66        3.12      0.42 o 
  -4  -4   1       68.26       73.50      1.21 o 
  -3  -4   1      359.99      366.75      3.64 o 
  -2  -4   1      489.09      477.49      5.04 o 
  -1  -4   1     2373.77     2403.56     32.45 o 
   0  -4   1        3.54        1.75      0.40 o 
   1  -4   1       14.78       15.66      0.80 o 
   2  -4   1      147.48      146.62      2.68 o 
   3  -4   1       54.55       53.80      1.64 o 
   4  -4   1       29.99       30.40      1.37 o 
   5  -4   1       64.87       65.56      2.16 o 
  -8  -3   1        0.08       -0.38      0.38 o 
  -7  -3   1       15.51       15.03      0.60 o 
  -6  -3   1      245.43      238.27      4.37 o 
  -5  -3   1       21.11       24.93      0.60 o 
  -4  -3   1       47.29       46.31      0.60 o 
  -3  -3   1      147.35      132.31      1.59 o 
  -2  -3   1     2237.71     2337.97     26.85 o 
  -1  -3   1        0.28        0.04      0.17 o 
   0  -3   1      278.23      284.32      3.63 o 
   1  -3   1      113.58       98.99      1.77 o 
   2  -3   1      268.07      257.87      3.71 o 
   3  -3   1       13.93       12.20      0.83 o 
   4  -3   1       23.97       22.86      1.15 o 
   5  -3   1       36.41       35.77      1.52 o 
   6  -3   1       24.22       23.44      1.42 o 
  -8  -2   1        3.20        3.65      0.52 o 
  -7  -2   1       37.41       33.80      0.98 o 
  -6  -2   1        2.35        2.37      0.43 o 
  -5  -2   1        0.49        0.64      0.23 o 
  -4  -2   1      160.16      156.07      1.48 o 
  -3  -2   1       10.94       13.83      0.38 o 
  -2  -2   1      554.88      575.10      6.87 o 
  -1  -2   1     1736.79     1888.50     21.55 o 
   0  -2   1     5791.22     5452.32     58.92 o 
   1  -2   1       54.32       52.12      1.09 o 
   2  -2   1      122.87      121.01      1.30 o 
   3  -2   1       39.08       38.14      0.76 o 
   4  -2   1      355.25      357.99      5.11 o 
   5  -2   1        3.10        4.39      0.69 o 
   6  -2   1        1.50        2.18      0.64 o 
   7  -2   1       10.12       11.81      1.10 o 
  -8  -1   1        5.91        5.52      0.61 o 
  -7  -1   1        9.70       10.02      0.65 o 
  -6  -1   1      379.46      342.48      3.60 o 
  -5  -1   1      119.53      114.20      1.59 o 
  -4  -1   1      309.72      324.93      2.59 o 
  -3  -1   1        0.04        1.95      0.20 o 
  -2  -1   1        1.44        1.02      0.10 o 
  -1  -1   1     1688.80     1722.55     20.18 o 
   0  -1   1        0.02       -0.34      0.34 o 
   1  -1   1      321.03      314.05      2.69 o 
   2  -1   1        4.41        3.72      0.30 o 
   3  -1   1       25.68       18.52      0.52 o 
   4  -1   1        0.19       -0.22      0.25 o 
   5  -1   1       28.47       25.69      1.15 o 
   6  -1   1      341.19      354.14      5.47 o 
   7  -1   1       35.40       41.61      1.73 o 
  -8   0   1        0.21        0.33      0.59 o 
  -7   0   1        1.19        1.19      0.56 o 
  -6   0   1        0.35        0.58      0.38 o 
  -5   0   1      279.50      278.74      3.01 o 
  -4   0   1       22.52       25.10      0.71 o 
  -3   0   1        4.15        7.45      0.39 o 
  -2   0   1      757.65      845.92     20.32 o 
  -1   0   1      488.19      524.87      4.25 o 
   1   0   1      225.00      221.78      1.57 o 
   2   0   1      292.99      261.62      2.30 o 
   3   0   1     1135.50     1244.82      9.86 o 
   4   0   1      595.33      579.40      5.05 o 
   5   0   1       42.79       42.11      0.93 o 
   6   0   1        2.62        2.93      0.43 o 
   7   0   1        1.27        1.74      0.56 o 
   8   0   1        0.03        0.00      0.48 o 
  -7   1   1        0.11       -0.05      0.52 o 
  -6   1   1        1.82        1.79      0.63 o 
  -5   1   1      820.72      824.60      7.23 o 
  -4   1   1       13.66       14.96      0.59 o 
  -3   1   1      141.81      129.49      1.22 o 
  -2   1   1       24.94       25.00      0.41 o 
  -1   1   1       82.92       89.57      0.82 o 
   0   1   1        3.85        1.85      0.15 o 
   1   1   1      993.45      953.84      8.31 o 
   2   1   1     1516.78     1581.32      9.21 o 
   3   1   1       98.04       93.46      0.94 o 
   4   1   1        5.31        8.13      0.36 o 
   5   1   1       73.67       74.39      1.02 o 
   6   1   1       70.69       65.91      1.25 o 
   7   1   1        7.49        7.64      0.59 o 
   8   1   1        0.16        0.13      0.41 o 
  -7   2   1        2.12        1.66      0.70 o 
  -6   2   1       73.19       79.44      2.32 o 
  -5   2   1      669.69      681.36      8.93 o 
  -4   2   1      335.24      332.87      4.89 o 
  -3   2   1        0.58        0.67      0.20 o 
  -2   2   1        5.91        6.56      0.53 o 
  -1   2   1      524.14      540.06      4.54 o 
   0   2   1     2120.57     2089.13     14.15 o 
   1   2   1     4793.98     4804.70     32.26 o 
   2   2   1      213.21      203.99      2.05 o 
   3   2   1      634.47      685.36      4.34 o 
   4   2   1        0.17        0.55      0.23 o 
   5   2   1        2.77        2.51      0.36 o 
   6   2   1       79.33       77.10      1.66 o 
   7   2   1        6.32        4.96      0.42 o 
   8   2   1        8.55        8.36      0.64 o 
  -6   3   1        5.26        5.59      0.88 o 
  -5   3   1        7.77        9.52      0.96 o 
  -4   3   1      139.42      148.24      2.98 o 
  -3   3   1       38.61       37.65      0.91 o 
  -2   3   1      595.74      621.30      5.68 o 
  -1   3   1      483.11      507.95      3.65 o 
   0   3   1      282.82      318.99      2.37 o 
   1   3   1      156.63      167.93      1.37 o 
   2   3   1      119.87      127.75      1.50 o 
   3   3   1        1.78        3.66      0.64 o 
   4   3   1        4.23        5.63      0.27 o 
   5   3   1        1.19        1.43      0.32 o 
   6   3   1        0.90        0.48      0.25 o 
   7   3   1       15.63       14.21      0.74 o 
   8   3   1        0.26       -0.12      0.54 o 
  -5   4   1       26.86       27.84      1.47 o 
  -4   4   1       33.15       34.94      1.50 o 
  -3   4   1       20.29       20.82      0.80 o 
  -2   4   1       37.71       37.13      0.93 o 
  -1   4   1      128.18      117.74      1.63 o 
   0   4   1      156.52      143.25      1.30 o 
   1   4   1        7.07        6.76      0.30 o 
   2   4   1       39.07       40.21      0.60 o 
   3   4   1      838.21      900.86     17.48 o 
   4   4   1       14.81       20.07      0.69 o 
   5   4   1      152.20      162.00      2.15 o 
   6   4   1        4.49        5.26      0.53 o 
   7   4   1        0.05       -0.24      0.63 o 
   8   4   1       60.05       58.75      1.48 o 
   9   4   1        5.33        6.98      0.76 o 
  -5   5   1        0.95        0.36      0.68 o 
  -4   5   1       10.03       10.78      1.07 o 
  -3   5   1      195.99      201.09      3.77 o 
  -2   5   1      197.18      200.73      2.63 o 
  -1   5   1        6.05        8.00      0.55 o 
   0   5   1       74.58       66.93      1.21 o 
   1   5   1      209.03      200.18      2.28 o 
   2   5   1      709.82      737.37      5.21 o 
   3   5   1       65.16       58.91      1.26 o 
   4   5   1      174.53      169.29      2.36 o 
   5   5   1        0.02       -0.15      0.29 o 
   6   5   1        6.09        5.53      0.54 o 
   7   5   1       60.99       65.51      1.49 o 
   8   5   1        9.36        9.62      0.72 o 
  -4   6   1        0.79        0.99      0.78 o 
  -3   6   1        8.55        9.38      1.01 o 
  -2   6   1      101.28      101.26      3.28 o 
  -1   6   1      163.77      168.93      9.40 o 
   0   6   1      104.28      101.08      1.67 o 
   1   6   1      337.68      358.94      6.15 o 
   2   6   1       88.41       83.01      2.34 o 
   3   6   1       37.70       35.01      0.92 o 
   4   6   1        4.70        4.20      0.47 o 
   5   6   1       82.44       80.55      1.80 o 
   6   6   1       30.16       28.96      3.47 o 
   7   6   1       25.10       23.09      0.94 o 
   8   6   1        5.12        5.29      0.62 o 
  -2   7   1       42.83       44.15      1.38 o 
  -1   7   1       42.96       36.36      1.17 o 
   0   7   1        9.77        8.26      1.01 o 
   1   7   1       46.28       47.34      1.90 o 
   3   7   1       36.13       33.08      1.57 o 
   4   7   1        0.01       -0.17      0.52 o 
   5   7   1        4.47        4.08      0.68 o 
   6   7   1        3.19        2.87      0.66 o 
   7   7   1        0.50        0.04      0.41 o 
   8   7   1        0.26        0.38      0.46 o 
  -1   8   1       18.77       17.37      1.50 o 
   0   8   1       27.79       30.13      1.78 o 
   1   8   1       36.42       35.84      1.83 o 
   2   8   1       13.45       12.80      1.19 o 
   3   8   1       11.27        9.38      1.06 o 
   4   8   1        2.44        1.70      0.73 o 
   5   8   1       31.62       31.18      1.74 o 
   6   8   1       14.88       12.79      1.02 o 
   7   8   1       17.68       17.12      1.61 o 
   1   9   1        4.65        4.07      1.00 o 
   2   9   1        2.83        1.84      0.84 o 
   3   9   1        8.15        7.76      1.15 o 
   4   9   1       12.82       14.67      1.34 o 
   5   9   1        0.06       -0.10      0.87 o 
  -5  -9   2       20.44       23.36      1.72 o 
  -4  -9   2       15.00       17.22      1.43 o 
  -3  -9   2        6.10        7.94      1.17 o 
  -2  -9   2       15.43       14.81      1.42 o 
  -1  -9   2        2.57        2.88      0.98 o 
  -7  -8   2        2.39        3.25      0.57 o 
  -5  -8   2        0.43        0.17      0.74 o 
  -4  -8   2        4.11        3.86      0.91 o 
  -3  -8   2       51.71       46.48      2.00 o 
  -2  -8   2       74.40       65.40      2.40 o 
  -1  -8   2        4.12        3.99      0.90 o 
   0  -8   2        3.86        3.49      1.00 o 
   1  -8   2        6.25        6.53      0.78 o 
  -8  -7   2       14.78       16.48      1.93 o 
  -7  -7   2       12.84       11.81      0.78 o 
  -6  -7   2        0.95        0.98      0.78 o 
  -5  -7   2       24.32       28.61      0.96 o 
  -4  -7   2       21.09       24.77      1.41 o 
  -3  -7   2        0.75        0.45      0.59 o 
  -1  -7   2        0.62        0.83      0.55 o 
   0  -7   2       73.26       72.55      1.96 o 
   1  -7   2       55.40       52.47      1.76 o 
   2  -7   2        0.92        1.11      0.49 o 
  -8  -6   2        1.82        1.82      0.56 o 
  -7  -6   2       15.39       14.41      1.18 o 
  -6  -6   2        4.39        3.93      0.71 o 
  -5  -6   2        1.41        1.06      0.52 o 
  -4  -6   2        5.97        2.77      0.44 o 
  -3  -6   2      140.87      134.87      1.69 o 
  -2  -6   2      346.89      336.22      4.56 o 
  -1  -6   2      341.97      325.53      4.58 o 
   0  -6   2        3.31        1.59      0.51 o 
   1  -6   2       54.25       56.19      1.72 o 
   2  -6   2        0.78        1.56      0.57 o 
   3  -6   2       31.37       34.44      1.53 o 
   4  -6   2       17.98       20.26      1.37 o 
  -8  -5   2       13.80       13.92      0.82 o 
  -7  -5   2        0.82        0.73      0.45 o 
  -6  -5   2       31.96       31.48      0.97 o 
  -5  -5   2      124.17      121.27      1.82 o 
  -4  -5   2      181.63      176.46      2.24 o 
  -3  -5   2      373.78      416.52      5.56 o 
  -2  -5   2        5.50        4.78      0.35 o 
  -1  -5   2        4.14        3.27      0.46 o 
   0  -5   2      414.97      409.42      5.38 o 
   1  -5   2       70.39       68.90      1.74 o 
   2  -5   2      130.45      112.16      2.41 o 
   3  -5   2       11.11       11.23      0.95 o 
   4  -5   2        4.58        3.90      0.78 o 
   5  -5   2       43.12       45.02      1.94 o 
  -8  -4   2        4.29        4.61      0.62 o 
  -7  -4   2       20.31       20.43      0.88 o 
  -6  -4   2      245.96      245.76      3.00 o 
  -5  -4   2        0.10        0.09      0.32 o 
  -4  -4   2        0.50        0.99      0.37 o 
  -3  -4   2      544.74      601.66      7.52 o 
  -2  -4   2       38.92       45.10      0.78 o 
  -1  -4   2      219.65      247.13      2.59 o 
   0  -4   2      854.56      851.41      9.79 o 
   1  -4   2       35.66       37.79      1.18 o 
   2  -4   2       25.58       23.69      1.10 o 
   3  -4   2        2.30        2.25      0.56 o 
   4  -4   2       33.05       31.14      1.38 o 
   5  -4   2        0.21        0.57      0.63 o 
  -8  -3   2        0.25        0.13      0.36 o 
  -7  -3   2        7.05        8.30      0.64 o 
  -6  -3   2      440.87      447.86      4.79 o 
  -5  -3   2       11.26        9.06      0.47 o 
  -4  -3   2      367.13      373.74      2.98 o 
  -3  -3   2       10.38       14.44      0.72 o 
  -2  -3   2      436.92      480.66      5.93 o 
  -1  -3   2      448.86      494.46      4.11 o 
   1  -3   2       17.91       10.19      0.65 o 
   2  -3   2       61.34       45.62      1.29 o 
   3  -3   2        0.40        1.49      0.46 o 
   4  -3   2        5.08        6.55      0.71 o 
   5  -3   2       89.98       91.97      2.43 o 
   6  -3   2        1.08        0.43      0.57 o 
  -8  -2   2       12.98       13.59      0.76 o 
  -7  -2   2      203.36      198.41      2.62 o 
  -6  -2   2      179.14      186.46      1.96 o 
  -5  -2   2        0.06        0.25      0.23 o 
  -4  -2   2       73.51       72.03      0.92 o 
  -3  -2   2      470.52      468.28      3.47 o 
  -2  -2   2      818.37      903.39     10.48 o 
  -1  -2   2      201.35      229.12      2.93 o 
   0  -2   2     9312.54     8758.09     69.03 o 
   1  -2   2      189.68      228.37      3.06 o 
   2  -2   2     1491.23     1651.67     20.31 o 
   3  -2   2      276.88      266.78      3.86 o 
   4  -2   2       31.77       31.08      1.20 o 
   5  -2   2        4.26        4.67      0.71 o 
   6  -2   2        6.32        6.56      0.85 o 
   7  -2   2        4.88        4.54      0.90 o 
  -8  -1   2       15.75       15.42      0.83 o 
  -7  -1   2       10.14        8.91      0.65 o 
  -6  -1   2        6.20        7.78      0.58 o 
  -5  -1   2       39.23       38.26      0.93 o 
  -4  -1   2       48.04       42.10      0.71 o 
  -3  -1   2      189.48      174.79      2.68 o 
  -2  -1   2     2172.16     2151.17     21.18 o 
  -1  -1   2       83.96       81.78      1.30 o 
   0  -1   2      315.36      301.47      3.65 o 
   1  -1   2     1439.40     1440.17     21.19 o 
   2  -1   2      579.34      581.35      4.78 o 
   3  -1   2      210.62      224.87      2.22 o 
   4  -1   2      258.69      259.96      2.66 o 
   5  -1   2       16.19       14.41      1.00 o 
   6  -1   2       17.29       18.44      1.09 o 
   7  -1   2       18.12       21.59      1.27 o 
  -8   0   2        1.86        1.80      0.71 o 
  -7   0   2        4.20        3.27      0.68 o 
  -6   0   2        2.77        2.56      0.56 o 
  -5   0   2      334.01      324.24      3.38 o 
  -4   0   2        9.63       15.37      1.40 o 
  -3   0   2      174.81      184.27      2.89 o 
  -2   0   2     1441.27     1458.93     11.41 o 
  -1   0   2     2037.61     2022.20     16.30 o 
   0   0   2      274.32      272.46      3.36 o 
   1   0   2     5952.89     5422.72     35.14 o 
   2   0   2     1169.00     1174.68      7.61 o 
   3   0   2      192.49      242.23      2.30 o 
   4   0   2      135.90      137.88      1.65 o 
   5   0   2       17.12       18.25      0.66 o 
   6   0   2       10.92       12.88      2.14 o 
   7   0   2        0.42        0.38      0.50 o 
   8   0   2        0.16       -0.04      0.49 o 
  -7   1   2       12.21       12.87      1.05 o 
  -6   1   2       25.67       21.79      1.16 o 
  -5   1   2        0.33       -0.37      0.37 o 
  -4   1   2      317.03      322.90      7.24 o 
  -3   1   2      353.59      343.27      3.91 o 
  -2   1   2       27.78       33.01      0.49 o 
  -1   1   2     2488.83     2521.59     17.12 o 
   0   1   2        5.50        3.15      0.45 o 
   1   1   2     6860.67     6194.12     52.18 o 
   2   1   2     1650.91     1636.10      9.51 o 
   3   1   2      315.75      324.24      3.27 o 
   4   1   2        0.84        1.43      0.22 o 
   5   1   2       24.49       25.84      0.63 o 
   6   1   2       99.43      104.11      1.61 o 
   7   1   2        8.59        9.32      0.60 o 
   8   1   2        8.77       12.71      0.98 o 
  -7   2   2       15.72       19.62      1.36 o 
  -6   2   2       54.17       56.85      1.96 o 
  -5   2   2       40.59       39.85      1.53 o 
  -4   2   2       84.82       87.86      2.09 o 
  -3   2   2       86.28       80.32      0.97 o 
  -2   2   2      879.23      895.13      6.17 o 
  -1   2   2      437.61      439.91      5.61 o 
   0   2   2     1012.61      994.89      8.39 o 
   1   2   2      325.79      340.61      3.71 o 
   2   2   2       51.03       52.13      0.80 o 
   3   2   2       13.77       17.19      0.32 o 
   4   2   2     1124.60     1191.67      6.99 o 
   5   2   2      228.34      227.58      2.29 o 
   6   2   2      125.37      116.29      1.40 o 
   7   2   2       14.82       14.45      0.56 o 
   8   2   2        0.17        0.52      0.65 o 
  -6   3   2        7.61        9.71      1.05 o 
  -5   3   2       12.85       13.24      1.03 o 
  -4   3   2        1.51        1.42      0.55 o 
  -3   3   2      143.92      149.32      1.99 o 
  -2   3   2       40.29       40.98      0.67 o 
  -1   3   2       17.31       21.13      0.50 o 
   0   3   2       25.47       18.95      0.40 o 
   1   3   2       42.92       48.96      0.59 o 
   2   3   2       69.56       67.45      0.69 o 
   3   3   2        1.28        0.32      0.21 o 
   4   3   2        1.61        1.60      0.18 o 
   5   3   2        6.67        8.50      0.38 o 
   6   3   2       18.97       19.35      1.04 o 
   7   3   2        3.36        2.55      0.47 o 
   8   3   2       41.00       40.56      1.22 o 
   9   3   2        0.03       -0.06      0.72 o 
  -5   4   2       10.56       10.60      1.00 o 
  -4   4   2      109.22      113.85      2.70 o 
  -3   4   2       26.37       25.22      1.22 o 
  -2   4   2       72.29       68.91      1.29 o 
  -1   4   2        1.04        1.01      0.32 o 
   0   4   2       25.58       24.40      0.46 o 
   1   4   2       16.70       17.05      0.41 o 
   2   4   2       10.16       10.42      0.62 o 
   3   4   2      605.19      632.09      5.84 o 
   4   4   2      513.09      535.76      5.13 o 
   5   4   2       51.30       49.04      0.86 o 
   6   4   2       16.68       13.56      0.68 o 
   7   4   2       57.13       50.10      1.27 o 
   8   4   2       22.81       22.58      0.97 o 
   9   4   2        6.75        8.01      0.89 o 
  -4   5   2        0.00       -0.57      0.57 o 
  -3   5   2        7.98        8.97      0.94 o 
  -2   5   2       24.40       18.60      0.80 o 
  -1   5   2       35.12       36.59      0.98 o 
   0   5   2       35.09       38.80      0.94 o 
   1   5   2        0.39        0.44      0.28 o 
   2   5   2       35.41       28.75      2.74 o 
   3   5   2       45.28       53.03      1.06 o 
   4   5   2      107.54      114.74      2.30 o 
   5   5   2       11.14       12.18      0.66 o 
   6   5   2       22.37       22.93      1.23 o 
   7   5   2       38.40       37.95      1.14 o 
   8   5   2       29.00       27.99      1.07 o 
   9   5   2        6.16        7.68      0.77 o 
  -3   6   2       14.39       14.41      1.22 o 
  -2   6   2       25.75       26.66      1.05 o 
  -1   6   2       70.46       71.76      1.49 o 
   0   6   2       50.95       47.07      1.11 o 
   1   6   2       11.04        8.50      1.01 o 
   2   6   2       19.83       17.92      1.25 o 
   3   6   2      144.45      143.73      2.01 o 
   4   6   2      180.97      188.00      2.45 o 
   5   6   2       14.76       15.59      0.75 o 
   6   6   2        1.93        1.62      0.43 o 
   7   6   2       35.93       34.43      1.11 o 
   8   6   2        0.20       -0.09      0.41 o 
  -2   7   2       14.94       17.86      1.01 o 
  -1   7   2        7.92        8.24      1.12 o 
   0   7   2        1.75        1.73      0.74 o 
   1   7   2        0.82        0.51      0.60 o 
   2   7   2      119.75      116.70      3.06 o 
   3   7   2       66.39       64.55      2.18 o 
   4   7   2       35.40       29.01      1.50 o 
   5   7   2        1.77        3.86      0.84 o 
   6   7   2        1.76        2.33      0.62 o 
   7   7   2       21.60       21.87      0.94 o 
   8   7   2        2.68        2.11      0.54 o 
  -1   8   2        1.45        3.89      1.03 o 
   0   8   2       42.44       45.62      2.15 o 
   1   8   2       21.36       22.89      1.52 o 
   2   8   2        9.36        9.78      1.13 o 
   3   8   2        0.31        1.29      0.68 o 
   4   8   2        2.11        0.78      0.67 o 
   5   8   2        4.47        5.22      1.04 o 
   6   8   2        2.85        3.31      0.71 o 
   7   8   2        1.91        2.07      0.51 o 
   2   9   2        5.81        5.59      1.10 o 
   3   9   2        0.04       -0.27      0.67 o 
   4   9   2        5.61        8.11      1.20 o 
   5   9   2        8.64       11.77      1.35 o 
   6   9   2        0.48        0.58      0.93 o 
  -5  -9   3       20.57       22.36      1.64 o 
  -4  -9   3       15.72       15.88      1.37 o 
  -3  -9   3        9.00       10.06      1.24 o 
  -2  -9   3        8.11       11.18      1.30 o 
  -1  -9   3       25.68       22.48      1.64 o 
  -7  -8   3        2.77        2.35      0.56 o 
  -5  -8   3        0.04        0.85      0.76 o 
  -4  -8   3       32.41       30.82      1.61 o 
  -3  -8   3       16.46       21.70      1.48 o 
  -2  -8   3        0.00        0.56      0.64 o 
   0  -8   3        2.17        2.48      0.82 o 
   1  -8   3        8.58        9.12      0.84 o 
  -7  -7   3       46.84       43.32      1.37 o 
  -6  -7   3        1.27        2.52      0.81 o 
  -5  -7   3        4.65        7.00      0.81 o 
  -4  -7   3        6.34        7.62      1.00 o 
  -2  -7   3       13.74       16.19      1.02 o 
  -1  -7   3      102.85      101.77      2.30 o 
   0  -7   3       11.84       12.06      1.03 o 
   1  -7   3       19.05       17.47      1.22 o 
   2  -7   3        0.02        0.50      0.64 o 
  -8  -6   3       15.57       16.29      0.92 o 
  -7  -6   3       19.37       19.61      1.51 o 
  -6  -6   3       12.30        9.34      0.67 o 
  -5  -6   3       71.13       66.54      1.89 o 
  -4  -6   3      138.52      130.30      1.92 o 
  -3  -6   3       39.74       38.30      1.24 o 
  -2  -6   3       37.62       32.22      1.22 o 
  -1  -6   3        5.03        3.25      0.61 o 
   0  -6   3       79.79       73.88      1.87 o 
   1  -6   3      138.50      129.80      2.66 o 
   2  -6   3        1.18        1.30      0.59 o 
   3  -6   3       22.29       23.36      1.34 o 
   4  -6   3        0.00       -0.38      0.58 o 
  -8  -5   3        0.03        0.03      0.45 o 
  -7  -5   3       36.03       32.38      2.45 o 
  -6  -5   3      119.27      112.70      1.86 o 
  -5  -5   3      219.45      211.91      2.61 o 
  -4  -5   3       68.80       67.34      1.74 o 
  -3  -5   3       70.12       65.88      1.57 o 
  -2  -5   3      122.56      127.10      1.53 o 
  -1  -5   3      150.42      150.12      2.56 o 
   0  -5   3     1164.54     1148.09     13.15 o 
   1  -5   3      136.23      125.95      2.48 o 
   2  -5   3       48.72       46.33      1.55 o 
   3  -5   3      103.71       95.13      2.39 o 
   4  -5   3       27.08       26.33      1.37 o 
   5  -5   3        0.90        1.96      0.73 o 
  -8  -4   3       23.38       23.63      1.18 o 
  -7  -4   3        2.79        2.16      0.52 o 
  -6  -4   3       32.80       32.31      0.99 o 
  -5  -4   3      143.18      137.99      2.26 o 
  -4  -4   3        8.71        8.02      0.51 o 
  -3  -4   3      130.57      130.77      2.33 o 
  -2  -4   3        0.54        0.45      0.26 o 
  -1  -4   3      876.43      873.97      7.07 o 
   0  -4   3      639.62      697.51      8.26 o 
   1  -4   3        3.45        2.34      0.46 o 
   2  -4   3        0.40        0.39      0.42 o 
   3  -4   3       50.30       45.38      1.54 o 
   4  -4   3      121.59      117.81      2.74 o 
   5  -4   3        0.10        0.14      0.52 o 
  -8  -3   3        1.08        0.76      0.38 o 
  -7  -3   3        1.02        0.82      0.32 o 
  -6  -3   3       26.84       25.59      0.77 o 
  -5  -3   3      312.07      307.98      2.64 o 
  -4  -3   3      536.14      557.30      5.09 o 
  -3  -3   3        0.47        0.36      0.26 o 
  -2  -3   3      144.44      142.34      2.26 o 
  -1  -3   3     1031.25     1119.84      8.89 o 
   0  -3   3      295.74      323.60      2.84 o 
   1  -3   3        3.31        5.66      0.52 o 
   2  -3   3       12.74       11.07      0.72 o 
   3  -3   3       18.64       19.90      0.99 o 
   4  -3   3        4.17        4.70      0.66 o 
   5  -3   3        1.86        0.49      0.49 o 
   6  -3   3       24.42       28.03      1.44 o 
  -8  -2   3        5.03        4.41      0.63 o 
  -7  -2   3       23.94       22.85      0.87 o 
  -6  -2   3       13.93        9.95      0.51 o 
  -5  -2   3      407.62      406.04      3.28 o 
  -4  -2   3        0.28        0.39      0.19 o 
  -3  -2   3      232.97      216.16      1.80 o 
  -2  -2   3       11.79       10.68      0.43 o 
  -1  -2   3       34.50       37.63      0.85 o 
   0  -2   3      670.92      708.96      5.71 o 
   1  -2   3      615.63      634.42      7.65 o 
   2  -2   3       11.27       10.12      0.39 o 
   3  -2   3      540.74      571.10      7.10 o 
   4  -2   3        6.66        4.39      0.61 o 
   5  -2   3       12.71       10.70      0.85 o 
   6  -2   3       47.41       47.80      1.74 o 
   7  -2   3       11.89       10.27      1.05 o 
  -8  -1   3        8.55        8.17      0.72 o 
  -7  -1   3        4.57        3.68      0.56 o 
  -6  -1   3        0.05       -0.29      0.29 o 
  -5  -1   3      590.79      549.96      5.17 o 
  -4  -1   3        4.86       10.47      0.51 o 
  -3  -1   3      304.33      358.90      2.72 o 
  -2  -1   3        1.55        1.50      0.17 o 
  -1  -1   3        5.41        4.94      0.25 o 
   0  -1   3      409.41      473.74      5.61 o 
   1  -1   3      320.06      360.94      4.33 o 
   2  -1   3      888.01      880.43      7.05 o 
   3  -1   3       48.05       49.81      0.83 o 
   4  -1   3        6.29        6.92      0.44 o 
   5  -1   3      647.38      639.30      8.18 o 
   6  -1   3       67.09       65.90      1.94 o 
   7  -1   3       43.95       51.66      1.84 o 
  -7   0   3       79.19       82.39      1.65 o 
  -6   0   3       28.14       29.53      1.29 o 
  -5   0   3      210.06      198.09      2.40 o 
  -4   0   3       21.67       17.09      0.62 o 
  -3   0   3     1474.64     1625.85     12.84 o 
  -2   0   3       24.79       21.55      0.54 o 
  -1   0   3      526.03      557.66      4.56 o 
   0   0   3      872.14      871.14     10.11 o 
   1   0   3       29.97       31.34      0.40 o 
   2   0   3      837.48      903.42      5.91 o 
   3   0   3      835.99      883.69      7.00 o 
   4   0   3        8.03        3.80      0.34 o 
   5   0   3       33.26       33.73      1.54 o 
   6   0   3       13.12       11.25      0.81 o 
   7   0   3        2.69        3.17      0.65 o 
   8   0   3        4.34        5.37      0.86 o 
  -7   1   3        1.79        1.32      0.63 o 
  -6   1   3        0.99        0.54      0.51 o 
  -5   1   3        7.07        6.93      0.53 o 
  -4   1   3       22.46       22.66      0.71 o 
  -3   1   3       37.69       46.84      0.66 o 
  -2   1   3     3402.49     3616.30     24.22 o 
  -1   1   3      193.83      191.98      1.54 o 
   0   1   3      984.62      961.36      6.44 o 
   1   1   3     5257.26     4855.50     51.66 o 
   2   1   3       32.64       25.50      0.35 o 
   3   1   3      116.64      134.92      1.21 o 
   4   1   3       49.95       50.49      0.73 o 
   5   1   3       26.25       22.86      0.77 o 
   6   1   3       17.23       17.23      0.72 o 
   7   1   3        4.61        6.11      0.82 o 
   8   1   3        2.06        1.37      0.57 o 
  -6   2   3        0.52        0.71      0.56 o 
  -5   2   3       16.01       15.60      1.05 o 
  -4   2   3      539.91      546.77      5.08 o 
  -3   2   3       87.09       85.58      1.26 o 
  -2   2   3       41.96       28.01      0.53 o 
  -1   2   3       91.15       84.75      0.90 o 
   0   2   3       41.82       37.31      0.51 o 
   1   2   3     1314.23     1373.12      9.33 o 
   2   2   3      232.26      242.47      2.45 o 
   3   2   3       89.15       94.73      0.82 o 
   4   2   3      143.21      187.58      1.64 o 
   5   2   3        8.64        7.00      0.35 o 
   6   2   3       68.92       57.08      0.93 o 
   7   2   3        7.34        7.08      0.62 o 
   8   2   3        6.75        8.20      1.01 o 
  -5   3   3       89.27       96.08      2.54 o 
  -4   3   3       41.82       42.70      1.52 o 
  -3   3   3      618.57      629.84      8.03 o 
  -2   3   3      212.49      217.85      1.93 o 
  -1   3   3      201.98      211.21      1.80 o 
   0   3   3      621.81      619.26      4.35 o 
   1   3   3     1279.22     1296.33      8.66 o 
   2   3   3      119.92      119.56      1.62 o 
   3   3   3       52.79       49.35      0.90 o 
   4   3   3       55.79       61.59      0.88 o 
   5   3   3       34.08       33.05      0.88 o 
   6   3   3        1.44        1.59      0.39 o 
   7   3   3       11.84       12.83      0.72 o 
   8   3   3        0.64        0.62      0.62 o 
   9   3   3        4.04        3.44      0.93 o 
  -5   4   3       14.19       16.62      1.24 o 
  -4   4   3        9.95        8.64      0.86 o 
  -3   4   3       17.48       18.11      1.04 o 
  -2   4   3       19.55       19.81      0.74 o 
  -1   4   3      524.18      521.25      6.49 o 
   0   4   3      203.40      205.99      1.78 o 
   1   4   3      347.06      362.45      3.07 o 
   2   4   3        4.71        5.26      0.27 o 
   3   4   3      149.13      157.55      2.09 o 
   4   4   3       67.69       52.45      1.05 o 
   5   4   3       45.94       52.95      2.52 o 
   6   4   3        9.56        7.65      0.58 o 
   7   4   3        1.31        2.72      0.50 o 
   8   4   3        5.76        7.48      1.29 o 
   9   4   3        2.41        3.71      1.29 o 
  -4   5   3        0.47        0.52      0.56 o 
  -3   5   3        0.02       -0.11      0.50 o 
  -2   5   3        1.24        1.12      0.43 o 
  -1   5   3       74.35       70.76      1.35 o 
   0   5   3        5.17        4.70      0.63 o 
   1   5   3      146.06      154.47      1.48 o 
   2   5   3      102.88      108.47      1.55 o 
   3   5   3       52.19       50.12      1.03 o 
   4   5   3        3.42        3.92      0.95 o 
   5   5   3        3.51        3.11      0.45 o 
   6   5   3        8.77        8.54      0.72 o 
   7   5   3        1.82        2.03      0.46 o 
   8   5   3       15.39       17.13      0.90 o 
  -3   6   3       10.31       10.37      1.17 o 
  -2   6   3       80.46       81.36      1.69 o 
  -1   6   3      258.70      263.86      5.60 o 
   0   6   3       16.05       17.17      1.25 o 
   1   6   3        2.92        3.97      0.78 o 
   2   6   3      129.22      135.92      3.14 o 
   3   6   3      402.33      398.51      4.18 o 
   4   6   3       50.33       45.55      1.12 o 
   5   6   3       17.22       14.30      0.83 o 
   6   6   3        4.58        4.87      0.59 o 
   7   6   3       11.71       10.19      0.69 o 
   8   6   3        9.88        8.95      1.07 o 
  -1   7   3       10.63        9.56      1.19 o 
   0   7   3        0.98        2.71      0.82 o 
   1   7   3       34.47       34.63      1.67 o 
   2   7   3       25.79       23.04      1.39 o 
   3   7   3       51.95       43.89      1.81 o 
   4   7   3       99.89      103.53      1.78 o 
   5   7   3        1.04        0.96      0.72 o 
   6   7   3        5.07        6.19      0.82 o 
   7   7   3       18.87       18.04      0.88 o 
   8   7   3        5.82        5.93      0.68 o 
  -1   8   3       46.59       53.43      2.37 o 
   0   8   3        1.23        0.36      0.71 o 
   1   8   3        2.93        2.13      0.81 o 
   2   8   3       41.71       36.33      1.81 o 
   3   8   3        0.13       -0.33      0.58 o 
   4   8   3        3.75        5.96      0.98 o 
   5   8   3        7.43        9.94      1.16 o 
   6   8   3        0.58        0.59      0.50 o 
   7   8   3        0.15        0.20      0.40 o 
   1   9   3        6.61        7.22      1.19 o 
   2   9   3        1.41        1.78      0.81 o 
   3   9   3       20.92       17.51      1.49 o 
   4   9   3        1.66        1.91      0.82 o 
   5   9   3       30.43       36.99      2.00 o 
   6   9   3        0.11        0.05      0.90 o 
  -4  -9   4        0.63        0.63      0.82 o 
  -3  -9   4       45.13       48.18      2.18 o 
  -2  -9   4       26.70       28.44      1.74 o 
  -6  -8   4        1.67        2.04      0.63 o 
  -4  -8   4       17.29       18.28      1.37 o 
   0  -8   4        0.45        1.02      0.77 o 
   1  -8   4        6.98        6.77      1.12 o 
  -7  -7   4        5.04        7.04      0.68 o 
  -6  -7   4       89.82       96.26      2.31 o 
  -5  -7   4       12.18       14.12      1.04 o 
  -2  -7   4        1.86        1.47      0.63 o 
  -1  -7   4      111.45      111.88      2.48 o 
   0  -7   4        0.07       -0.43      0.55 o 
   1  -7   4        1.75        2.05      0.65 o 
   2  -7   4        5.72        7.74      0.94 o 
  -8  -6   4        2.59        2.57      0.64 o 
  -7  -6   4        4.76        5.12      0.61 o 
  -6  -6   4       34.97       34.90      1.08 o 
  -5  -6   4        3.66        3.07      0.65 o 
  -4  -6   4       47.98       45.21      1.48 o 
  -3  -6   4       39.56       42.82      1.37 o 
  -2  -6   4        2.65        1.49      0.52 o 
  -1  -6   4      424.76      423.08      5.78 o 
   0  -6   4       91.16       81.18      1.99 o 
   1  -6   4       24.26       21.72      1.15 o 
   2  -6   4       16.70       16.76      1.10 o 
   3  -6   4        0.00       -0.06      0.54 o 
   4  -6   4        4.23        2.79      0.78 o 
  -8  -5   4        0.22        0.12      0.45 o 
  -7  -5   4        0.91        1.05      0.47 o 
  -6  -5   4      123.31      121.29      1.95 o 
  -5  -5   4       47.90       43.27      1.08 o 
  -4  -5   4        5.92        5.97      0.68 o 
  -3  -5   4        8.89        7.22      0.64 o 
  -2  -5   4      100.23      112.19      1.45 o 
  -1  -5   4      476.23      469.59      6.04 o 
   0  -5   4       64.07       53.43      1.52 o 
   2  -5   4       47.94       47.82      1.59 o 
   3  -5   4       69.66       69.87      2.02 o 
   4  -5   4       53.32       54.01      1.91 o 
   5  -5   4       42.90       45.06      1.92 o 
  -8  -4   4       22.88       27.66      1.13 o 
  -7  -4   4        7.50        8.71      0.69 o 
  -6  -4   4        3.30        3.06      0.48 o 
  -5  -4   4      632.80      630.23      5.89 o 
  -4  -4   4      146.77      155.28      2.26 o 
  -3  -4   4      157.00      156.86      2.70 o 
  -2  -4   4       32.16       23.09      0.83 o 
  -1  -4   4        2.10        3.26      0.87 o 
   0  -4   4      319.43      333.00      4.53 o 
   1  -4   4       94.43       98.34      2.04 o 
   2  -4   4      247.19      247.23      3.86 o 
   3  -4   4       53.38       49.22      1.61 o 
   4  -4   4       19.46       16.58      1.08 o 
   5  -4   4        2.41        2.41      0.72 o 
  -8  -3   4        0.69        0.68      0.78 o 
  -7  -3   4       23.12       20.89      0.82 o 
  -6  -3   4      229.92      218.64      2.97 o 
  -5  -3   4      188.76      184.64      2.34 o 
  -4  -3   4      282.33      289.48      3.61 o 
  -3  -3   4      355.06      375.46      3.54 o 
  -2  -3   4       93.40      109.54      1.92 o 
  -1  -3   4      679.58      713.45      8.36 o 
   0  -3   4      187.68      168.26      2.11 o 
   1  -3   4      757.09      775.23      9.07 o 
   2  -3   4       53.30       53.62      1.41 o 
   3  -3   4       10.33        8.53      0.79 o 
   4  -3   4       13.33       12.54      0.93 o 
   5  -3   4        0.35       -0.09      0.50 o 
   6  -3   4       12.13       15.82      1.17 o 
  -8  -2   4        0.98        1.23      0.46 o 
  -7  -2   4        3.99        3.59      0.49 o 
  -6  -2   4        1.20        1.20      0.35 o 
  -5  -2   4      305.91      309.79      2.94 o 
  -4  -2   4       38.47       36.87      0.91 o 
  -3  -2   4        8.65       12.87      0.52 o 
  -2  -2   4      169.25      160.63      1.68 o 
  -1  -2   4     1009.52     1008.59     11.57 o 
   0  -2   4      326.87      312.54      2.77 o 
   1  -2   4      851.69      884.22      7.93 o 
   2  -2   4        2.48        5.76      0.36 o 
   3  -2   4       99.10      129.88      2.37 o 
   4  -2   4       10.35       11.43      0.83 o 
   5  -2   4        0.70        0.50      0.43 o 
   6  -2   4        4.87        6.25      0.83 o 
   7  -2   4        0.84        0.73      0.61 o 
  -8  -1   4        7.29        8.75      1.00 o 
  -7  -1   4       24.51       27.96      0.98 o 
  -6  -1   4       91.71       83.36      1.53 o 
  -5  -1   4       18.58       15.84      0.70 o 
  -4  -1   4        0.13        1.45      0.47 o 
  -3  -1   4      205.35      222.54      2.57 o 
  -2  -1   4     1703.55     1810.37     11.77 o 
  -1  -1   4     2005.03     2049.54     25.53 o 
   0  -1   4      815.33      781.10      9.03 o 
   1  -1   4       49.29       52.89      0.73 o 
   2  -1   4      485.28      492.57      4.16 o 
   3  -1   4      461.62      506.37      4.39 o 
   4  -1   4       22.65       25.32      0.69 o 
   5  -1   4      149.82      154.84      2.90 o 
   6  -1   4        0.01        0.48      0.51 o 
   7  -1   4        3.45        2.93      0.70 o 
  -7   0   4        7.74        9.53      0.67 o 
  -6   0   4        3.82        4.75      0.49 o 
  -5   0   4       20.89       21.63      0.77 o 
  -4   0   4        0.03        0.05      0.20 o 
  -3   0   4     1443.96     1474.81     16.35 o 
  -2   0   4      745.74      754.74     13.56 o 
  -1   0   4       76.07       73.35      1.27 o 
   0   0   4     2307.91     2316.34     26.71 o 
   1   0   4      533.87      551.25      3.68 o 
   2   0   4     1838.99     1859.31     12.20 o 
   3   0   4        7.26        5.17      0.29 o 
   4   0   4      296.92      334.21      4.29 o 
   5   0   4       13.61        9.25      0.52 o 
   6   0   4       27.59       25.92      2.22 o 
   7   0   4       70.87       72.04      2.05 o 
   8   0   4        7.73        7.47      0.94 o 
  -7   1   4        5.97        5.91      0.86 o 
  -6   1   4        0.57        0.97      0.51 o 
  -5   1   4        4.14        4.48      0.47 o 
  -4   1   4       28.71       26.16      0.76 o 
  -3   1   4        8.27        6.58      0.34 o 
  -2   1   4      120.96      125.83      2.10 o 
  -1   1   4      561.48      548.98      6.30 o 
   0   1   4      643.34      622.49      4.29 o 
   1   1   4     2547.62     2282.54     26.41 o 
   2   1   4      610.43      646.04      4.32 o 
   3   1   4        5.82        5.08      0.27 o 
   4   1   4       22.84       18.48      1.19 o 
   5   1   4      200.30      197.96      1.87 o 
   6   1   4       99.32       99.16      2.30 o 
   7   1   4        9.08       11.31      0.74 o 
  -6   2   4        0.16        0.07      0.47 o 
  -5   2   4        0.31       -0.01      0.47 o 
  -4   2   4      197.39      190.51      2.33 o 
  -3   2   4       71.93       75.81      1.22 o 
  -2   2   4      515.52      536.42      3.96 o 
  -1   2   4      243.53      277.43      2.21 o 
   0   2   4      112.56      110.15      1.04 o 
   1   2   4      314.46      309.74      2.30 o 
   2   2   4        6.28        5.09      0.38 o 
   3   2   4      306.74      319.94      2.11 o 
   4   2   4      108.85      125.01      1.48 o 
   5   2   4        4.62        4.22      0.30 o 
   6   2   4       32.32       23.58      0.60 o 
   7   2   4       12.21       10.34      0.68 o 
   8   2   4        1.07        1.61      0.78 o 
  -6   3   4        2.85        1.75      0.68 o 
  -5   3   4       15.62       18.11      1.17 o 
  -4   3   4       24.01       27.74      1.28 o 
  -3   3   4      172.86      174.02      3.13 o 
  -2   3   4       45.61       43.27      1.07 o 
  -1   3   4        2.20        3.65      0.25 o 
   0   3   4      254.44      271.36      2.16 o 
   1   3   4       18.19       14.66      0.37 o 
   2   3   4      155.64      153.25      1.84 o 
   3   3   4      225.08      234.33      4.45 o 
   4   3   4       14.89       12.13      0.46 o 
   5   3   4       72.58       67.98      1.01 o 
   6   3   4        2.33        2.13      0.38 o 
   7   3   4       24.30       23.01      0.88 o 
   8   3   4        4.26        4.38      0.60 o 
  -5   4   4        0.13       -0.22      0.56 o 
  -4   4   4       48.76       50.96      1.81 o 
  -3   4   4        7.73        5.96      0.71 o 
  -2   4   4        1.06        2.12      0.38 o 
  -1   4   4        3.11        3.21      0.39 o 
   0   4   4       13.01       13.54      0.43 o 
   1   4   4      170.72      180.49      1.59 o 
   2   4   4      174.18      168.77      2.04 o 
   3   4   4       29.05       28.93      0.77 o 
   4   4   4       23.58       20.10      0.77 o 
   5   4   4       15.20       15.54      0.57 o 
   6   4   4       12.42       13.16      0.67 o 
   7   4   4      187.96      175.70      2.54 o 
   8   4   4        0.00       -0.01      0.40 o 
   9   4   4        0.01       -0.26      0.49 o 
  -4   5   4       35.77       40.88      1.73 o 
  -3   5   4       20.23       22.74      1.23 o 
  -2   5   4        0.00       -0.11      0.38 o 
  -1   5   4       58.64       63.06      1.29 o 
   0   5   4       30.87       30.14      0.86 o 
   1   5   4       16.58       10.87      0.53 o 
   2   5   4       20.89       19.75      0.67 o 
   3   5   4       67.53       61.78      2.37 o 
   4   5   4      144.79      144.35      2.02 o 
   5   5   4       54.29       59.03      1.28 o 
   6   5   4      102.47      104.44      1.79 o 
   7   5   4       30.09       28.97      1.00 o 
   8   5   4        2.90        4.66      0.61 o 
  -3   6   4        2.28        1.39      0.81 o 
  -2   6   4       37.13       36.25      1.16 o 
  -1   6   4        5.69        5.19      0.94 o 
   0   6   4       44.90       48.06      1.88 o 
   1   6   4       27.72       26.79      1.40 o 
   2   6   4        3.43        2.93      0.71 o 
   3   6   4      179.64      189.22      2.49 o 
   4   6   4        2.61        2.09      0.41 o 
   5   6   4        6.04        6.53      1.19 o 
   6   6   4       14.77       14.92      0.76 o 
   7   6   4        8.04        7.63      0.68 o 
   8   6   4        0.01       -0.02      0.40 o 
  -1   7   4       14.21       13.21      1.31 o 
   0   7   4       12.47       13.52      1.28 o 
   1   7   4        3.05        4.28      0.85 o 
   2   7   4       67.44       65.52      2.25 o 
   3   7   4        0.01        1.34      0.63 o 
   4   7   4       10.38       15.19      0.89 o 
   5   7   4        1.27        0.92      0.81 o 
   6   7   4        9.19        7.88      0.87 o 
   7   7   4        7.00        7.46      0.67 o 
   8   7   4        2.55        2.17      0.52 o 
   0   8   4        1.46        0.32      0.82 o 
   1   8   4        1.33        0.63      0.76 o 
   2   8   4        7.88       10.70      1.14 o 
   3   8   4       22.84       21.79      1.44 o 
   4   8   4       17.66       15.44      1.28 o 
   5   8   4        0.39        1.22      0.83 o 
   6   8   4        1.93        2.60      0.55 o 
   7   8   4        0.63        0.85      0.52 o 
   2   9   4       10.70        9.63      1.24 o 
   3   9   4        4.42        3.44      0.99 o 
   4   9   4        4.60        4.97      1.01 o 
   5   9   4       16.36       16.85      1.53 o 
   6   9   4        1.79        1.66      1.18 o 
  -4  -9   5        5.40        7.74      1.20 o 
  -3  -9   5       65.51       66.33      2.48 o 
  -1  -8   5        8.60        4.53      0.90 o 
   0  -8   5       34.91       27.14      1.52 o 
   1  -8   5       12.95       13.74      1.35 o 
  -7  -7   5       93.28      102.19      2.93 o 
  -6  -7   5        8.34        7.96      1.02 o 
  -5  -7   5       17.41       19.59      1.22 o 
  -3  -7   5       47.58       50.57      1.62 o 
  -2  -7   5       85.25       87.73      2.21 o 
  -1  -7   5       26.03       24.08      1.28 o 
   0  -7   5       22.72       19.51      1.22 o 
   1  -7   5       10.86        9.58      0.95 o 
   2  -7   5       10.97       12.09      1.14 o 
  -7  -6   5        8.65       11.14      1.15 o 
  -6  -6   5       48.75       54.90      3.93 o 
  -5  -6   5        0.89        0.80      0.39 o 
  -4  -6   5        9.78       10.79      0.90 o 
  -3  -6   5       30.06       29.00      1.21 o 
  -2  -6   5        1.43        1.38      0.48 o 
  -1  -6   5       40.28       37.37      1.37 o 
   0  -6   5       82.75       76.09      1.98 o 
   1  -6   5       48.22       45.92      1.56 o 
   2  -6   5        5.60        6.51      0.84 o 
   3  -6   5        4.99        2.25      0.67 o 
  -8  -5   5        1.37        1.54      0.56 o 
  -7  -5   5        6.29        7.60      0.71 o 
  -6  -5   5        9.15        9.61      0.71 o 
  -5  -5   5       32.84       30.02      1.30 o 
  -4  -5   5        2.88        2.22      0.55 o 
  -3  -5   5      253.63      241.94      3.74 o 
  -2  -5   5      101.69       97.72      2.04 o 
  -1  -5   5      338.47      324.51      4.59 o 
   0  -5   5        0.03       -0.10      0.43 o 
   1  -5   5       75.70       75.87      1.91 o 
   2  -5   5      108.96       94.18      2.25 o 
   3  -5   5        7.71        8.85      0.93 o 
   4  -5   5        2.48        3.56      0.77 o 
  -8  -4   5        0.77        0.56      0.56 o 
  -7  -4   5        0.03        0.05      0.41 o 
  -6  -4   5      195.92      191.23      2.67 o 
  -5  -4   5       55.37       56.45      1.22 o 
  -4  -4   5       61.75       60.36      1.15 o 
  -2  -4   5        0.72        0.33      0.33 o 
  -1  -4   5      488.21      486.79      4.29 o 
   0  -4   5      152.25      148.61      2.57 o 
   1  -4   5      401.70      383.31      5.24 o 
   2  -4   5        3.99        3.12      0.57 o 
   3  -4   5      123.62      111.06      2.48 o 
   4  -4   5       44.40       39.84      1.58 o 
   5  -4   5       21.84       19.37      1.23 o 
  -8  -3   5        0.05       -0.22      0.39 o 
  -7  -3   5       21.94       20.97      0.89 o 
  -6  -3   5       18.11       17.69      0.96 o 
  -5  -3   5      512.65      505.66      4.93 o 
  -4  -3   5       26.28       26.93      0.80 o 
  -3  -3   5      661.27      680.73      5.91 o 
  -2  -3   5      732.12      799.14      9.62 o 
  -1  -3   5      271.63      255.68      3.45 o 
   0  -3   5      259.84      265.10      3.08 o 
   1  -3   5       11.96       11.33      0.76 o 
   2  -3   5       49.81       51.43      1.45 o 
   3  -3   5       69.32       60.68      1.65 o 
   4  -3   5       88.70       85.61      2.12 o 
   5  -3   5      127.80      130.20      2.94 o 
  -8  -2   5       32.59       36.38      0.96 o 
  -7  -2   5       14.90       14.90      1.24 o 
  -6  -2   5        5.52        5.21      0.50 o 
  -5  -2   5        0.09       -0.18      0.27 o 
  -4  -2   5       66.85       68.74      0.97 o 
  -3  -2   5      531.41      564.98      5.00 o 
  -2  -2   5       85.89       99.86      1.20 o 
  -1  -2   5      135.77      141.47      2.20 o 
   0  -2   5        0.16        0.48      0.60 o 
   1  -2   5       88.58       84.09      1.05 o 
   2  -2   5       99.43      111.70      1.32 o 
   3  -2   5      233.07      223.84      3.44 o 
   4  -2   5        6.84        7.96      0.78 o 
   5  -2   5       17.33       17.73      1.06 o 
   6  -2   5        1.13        1.04      0.60 o 
   7  -2   5        4.34        1.70      0.73 o 
  -7  -1   5        6.52        6.99      0.63 o 
  -6  -1   5      120.44      102.46      1.43 o 
  -5  -1   5       76.75       74.95      3.79 o 
  -4  -1   5       22.33       21.21      0.70 o 
  -3  -1   5        2.05        2.00      0.29 o 
  -2  -1   5      428.17      480.41      4.18 o 
  -1  -1   5        1.36        0.63      0.15 o 
   0  -1   5      208.38      226.17      3.10 o 
   1  -1   5      245.80      240.52      2.25 o 
   2  -1   5       80.26       88.99      1.12 o 
   3  -1   5      286.08      267.41      2.61 o 
   4  -1   5      136.42      143.41      1.75 o 
   5  -1   5        5.42        6.01      0.67 o 
   6  -1   5       43.77       40.78      1.52 o 
   7  -1   5       24.55       24.36      1.33 o 
  -7   0   5        0.00       -0.13      0.36 o 
  -6   0   5        5.14        5.52      0.52 o 
  -5   0   5        3.51        5.45      0.49 o 
  -4   0   5       54.39       53.18      1.07 o 
  -3   0   5       60.49       54.50      1.00 o 
  -2   0   5     1326.90     1550.22     12.25 o 
  -1   0   5       35.40       33.90      0.64 o 
   0   0   5      313.55      349.01      4.49 o 
   1   0   5      289.13      290.64      6.78 o 
   2   0   5       48.33       57.08      0.89 o 
   3   0   5       24.44       30.03      1.13 o 
   4   0   5      184.41      192.99      3.39 o 
   5   0   5        5.80        5.62      0.46 o 
   6   0   5      167.93      166.27      2.19 o 
   7   0   5       26.06       29.76      1.35 o 
   8   0   5       12.37       12.47      1.07 o 
  -7   1   5       46.85       53.11      2.01 o 
  -6   1   5       82.66       80.02      2.25 o 
  -5   1   5       52.15       50.04      1.16 o 
  -4   1   5        1.11        0.25      0.32 o 
  -3   1   5       16.25       18.28      0.65 o 
  -2   1   5       28.26       26.93      0.53 o 
  -1   1   5     2093.60     2159.80     14.33 o 
   0   1   5      868.08      862.70      7.91 o 
   1   1   5      718.41      707.80      9.78 o 
   2   1   5      605.52      651.70      4.38 o 
   3   1   5      283.81      286.09      2.20 o 
   4   1   5      279.80      295.75      3.41 o 
   5   1   5      164.20      170.13      1.69 o 
   6   1   5        1.42        1.43      0.36 o 
   7   1   5        0.10       -0.10      0.34 o 
  -6   2   5        1.37        1.63      0.63 o 
  -5   2   5       15.05       11.35      0.93 o 
  -4   2   5       48.83       44.05      1.03 o 
  -3   2   5      397.17      416.21      4.00 o 
  -2   2   5       47.73       38.59      0.67 o 
  -1   2   5      672.45      700.99      4.96 o 
   0   2   5       17.59       21.53      0.44 o 
   1   2   5      457.26      436.96      8.37 o 
   2   2   5      141.73      129.06      1.44 o 
   3   2   5      399.78      402.62      2.59 o 
   4   2   5       75.31       78.05      0.91 o 
   5   2   5        0.02        0.53      0.20 o 
   6   2   5       27.71       20.05      0.76 o 
   7   2   5        4.72        2.39      0.70 o 
   8   2   5        0.52       -0.17      0.70 o 
  -6   3   5        0.05        1.07      0.73 o 
  -5   3   5       21.16       23.31      1.34 o 
  -4   3   5       39.68       37.11      1.46 o 
  -3   3   5       17.50       15.67      0.94 o 
  -2   3   5       21.63       19.95      0.54 o 
  -1   3   5       81.98       86.80      1.03 o 
   0   3   5       32.65       28.73      0.54 o 
   1   3   5      835.22      875.45      6.03 o 
   2   3   5       10.64       15.28      0.56 o 
   3   3   5       17.10       20.66      0.66 o 
   4   3   5       71.13       69.44      0.99 o 
   5   3   5        5.29        6.07      0.79 o 
   6   3   5        0.01        0.08      0.31 o 
   7   3   5        0.01       -0.02      0.35 o 
   8   3   5        2.62        2.92      0.51 o 
  -5   4   5        6.41        7.50      1.00 o 
  -4   4   5       43.95       46.03      1.75 o 
  -3   4   5       15.66       14.92      1.00 o 
  -2   4   5       23.54       23.25      1.39 o 
  -1   4   5       82.48       82.42      1.06 o 
   0   4   5       30.60       31.11      0.61 o 
   1   4   5        0.79       -0.07      0.17 o 
   2   4   5      292.45      292.36      4.19 o 
   3   4   5        0.62        0.98      0.30 o 
   4   4   5       17.85       17.09      0.67 o 
   5   4   5       96.42       93.27      1.29 o 
   6   4   5        2.26        2.21      0.41 o 
   7   4   5        9.76        8.23      0.65 o 
   8   4   5        8.19        9.97      0.76 o 
  -4   5   5        0.56        0.33      0.66 o 
  -3   5   5       33.68       38.41      1.61 o 
  -2   5   5       16.25       15.68      0.93 o 
  -1   5   5       58.91       58.46      1.23 o 
   0   5   5       51.89       54.33      1.81 o 
   1   5   5      163.68      163.06      2.09 o 
   2   5   5       16.59       20.87      0.70 o 
   3   5   5        1.70        1.59      0.34 o 
   4   5   5       24.46       21.61      0.78 o 
   5   5   5      103.72      100.49      1.72 o 
   6   5   5       25.93       24.14      0.89 o 
   7   5   5        0.16        0.21      0.38 o 
   8   5   5        1.79        2.52      0.54 o 
  -3   6   5        8.36       11.01      1.20 o 
  -2   6   5       24.48       31.08      1.44 o 
  -1   6   5        9.06        9.49      1.08 o 
   0   6   5       10.14       10.18      1.07 o 
   1   6   5       72.07       75.04      2.30 o 
   2   6   5      159.72      153.19      3.42 o 
   3   6   5       15.18       12.75      0.64 o 
   4   6   5       34.40       35.88      1.01 o 
   5   6   5       30.94       31.65      1.03 o 
   6   6   5        0.26        0.30      0.34 o 
   7   6   5        1.23        1.41      0.43 o 
   8   6   5       11.23       10.54      0.76 o 
  -1   7   5        9.36       10.88      1.22 o 
   0   7   5       69.46       71.79      2.52 o 
   1   7   5       22.92       19.77      1.35 o 
   2   7   5        8.39        9.89      1.13 o 
   3   7   5        4.78        4.22      0.85 o 
   4   7   5        0.08        0.26      0.62 o 
   5   7   5      165.32      173.26      3.59 o 
   6   7   5        8.53        9.31      0.99 o 
   7   7   5        1.96        2.02      0.61 o 
   8   7   5        2.15        1.43      0.52 o 
   0   8   5        0.43        0.85      0.77 o 
   1   8   5        0.15       -0.63      0.63 o 
   2   8   5       12.09       11.71      1.15 o 
   3   8   5        0.68        0.04      0.64 o 
   4   8   5        0.12        0.27      0.65 o 
   5   8   5       28.12       27.34      1.64 o 
   6   8   5        1.63        1.87      1.02 o 
   7   8   5        0.45       -0.06      0.44 o 
   2   9   5        1.93        2.94      0.96 o 
   3   9   5        0.01        0.80      0.78 o 
   4   9   5        1.26        1.92      0.89 o 
   5   9   5       11.11       10.91      1.29 o 
  -2  -8   6       15.52       16.89      1.25 o 
  -1  -8   6      112.02      113.65      2.82 o 
   0  -8   6        0.01        0.76      0.73 o 
  -7  -7   6        7.17       10.49      1.25 o 
  -6  -7   6       24.07       27.26      1.55 o 
  -4  -7   6       37.94       36.05      1.41 o 
  -3  -7   6       33.40       37.96      1.52 o 
  -2  -7   6       58.83       61.98      1.89 o 
  -1  -7   6       35.40       31.05      1.37 o 
   0  -7   6        5.69        7.27      0.90 o 
   1  -7   6       21.69       23.04      1.30 o 
   2  -7   6       17.90       20.22      1.34 o 
  -7  -6   6        0.63        0.41      0.68 o 
  -6  -6   6        2.38        1.86      0.70 o 
  -5  -6   6      185.89      201.85      3.82 o 
  -4  -6   6       13.96       20.73      1.08 o 
  -3  -6   6        2.27        3.37      0.63 o 
  -2  -6   6       15.96       14.18      0.93 o 
  -1  -6   6       32.95       27.95      1.22 o 
   0  -6   6        6.09        7.01      0.78 o 
   1  -6   6        1.67        1.44      0.56 o 
   3  -6   6        3.95        3.50      0.76 o 
  -8  -5   6       11.31       11.27      1.15 o 
  -7  -5   6       42.25       43.07      1.86 o 
  -6  -5   6       83.26       84.30      2.42 o 
  -5  -5   6        2.26        1.32      0.61 o 
  -4  -5   6       39.19       42.24      1.56 o 
  -3  -5   6       37.37       35.35      1.32 o 
  -2  -5   6       55.82       50.76      1.47 o 
  -1  -5   6      128.88      120.13      2.40 o 
   0  -5   6      315.03      316.88      4.69 o 
   1  -5   6       10.73       10.48      0.85 o 
   2  -5   6       66.39       60.08      1.81 o 
   3  -5   6       10.35       14.01      1.08 o 
   4  -5   6        0.95        0.97      0.62 o 
  -8  -4   6        9.16       12.05      1.25 o 
  -7  -4   6        3.36        3.67      0.78 o 
  -6  -4   6       36.49       34.74      1.34 o 
  -5  -4   6       14.93       15.66      0.75 o 
  -4  -4   6       42.71       40.08      0.95 o 
  -3  -4   6       19.78       25.85      1.14 o 
  -2  -4   6      173.53      189.83      3.07 o 
  -1  -4   6        4.54        5.53      0.39 o 
   0  -4   6        0.56        0.42      0.37 o 
   1  -4   6      445.44      435.64      5.89 o 
   2  -4   6       89.11       81.94      1.99 o 
   3  -4   6        4.48        6.41      0.74 o 
   4  -4   6       23.32       19.56      1.15 o 
   5  -4   6       45.41       46.58      1.81 o 
  -8  -3   6       63.05       63.40      1.51 o 
  -7  -3   6       87.33       88.92      2.56 o 
  -6  -3   6        4.38        4.17      0.52 o 
  -5  -3   6        5.18        5.00      0.61 o 
  -4  -3   6      589.85      590.95      5.41 o 
  -3  -3   6       17.10       14.29      0.58 o 
  -2  -3   6      913.65      997.61     11.89 o 
  -1  -3   6       72.84       58.62      1.31 o 
   0  -3   6      130.20      121.80      1.47 o 
   1  -3   6      120.99      118.88      2.25 o 
   2  -3   6        8.06        6.57      0.65 o 
   3  -3   6       68.60       69.05      1.78 o 
   4  -3   6        0.05       -0.42      0.44 o 
   5  -3   6       17.09       17.74      1.11 o 
   6  -3   6        0.01        0.90      0.66 o 
  -7  -2   6        4.56        2.87      0.48 o 
  -6  -2   6       24.54       22.39      0.68 o 
  -5  -2   6      129.67      127.40      1.57 o 
  -4  -2   6      130.28      128.31      1.75 o 
  -3  -2   6      583.69      585.21      6.58 o 
  -2  -2   6      483.68      501.40      9.44 o 
  -1  -2   6      159.30      169.93      2.63 o 
   0  -2   6      937.65      967.28     11.25 o 
   1  -2   6      235.30      224.72      2.22 o 
   2  -2   6       60.70       60.12      0.95 o 
   3  -2   6        0.04       -0.09      0.33 o 
   4  -2   6        0.56       -0.07      0.40 o 
   5  -2   6       41.00       38.31      1.44 o 
   6  -2   6       30.52       30.40      1.44 o 
   7  -2   6        5.04        6.78      0.93 o 
  -7  -1   6        0.19       -0.08      0.35 o 
  -6  -1   6       23.64       18.56      0.78 o 
  -5  -1   6       22.67       23.59      0.80 o 
  -4  -1   6        8.00        7.42      0.50 o 
  -3  -1   6       43.52       38.54      3.41 o 
  -2  -1   6      714.81      702.93      8.64 o 
  -1  -1   6      542.79      501.86      6.29 o 
   0  -1   6      697.83      723.00      8.63 o 
   1  -1   6      288.72      294.19      2.72 o 
   2  -1   6       34.35       30.46      1.69 o 
   3  -1   6      162.16      165.50      3.21 o 
   4  -1   6       92.52       87.53      1.32 o 
   5  -1   6       11.96       11.30      0.84 o 
   6  -1   6        0.02       -0.45      0.45 o 
   7  -1   6       16.44       17.40      1.17 o 
  -7   0   6        5.00        5.23      0.62 o 
  -6   0   6        0.40        0.67      0.38 o 
  -5   0   6        0.17        0.60      0.34 o 
  -4   0   6      173.88      173.45      2.20 o 
  -3   0   6       76.72       80.90      1.29 o 
  -2   0   6        6.95        7.66      0.44 o 
  -1   0   6      415.95      444.69      5.71 o 
   0   0   6       33.32       45.72      1.19 o 
   1   0   6      198.42      180.85      2.10 o 
   2   0   6      345.27      351.07      2.56 o 
   3   0   6      130.33      118.11      2.36 o 
   4   0   6        0.18        0.09      0.24 o 
   5   0   6       51.93       47.80      1.01 o 
   6   0   6        0.58       -0.13      0.34 o 
   7   0   6       13.31       12.53      0.98 o 
  -6   1   6       12.41       12.26      1.00 o 
  -4   1   6       32.22       31.56      0.87 o 
  -3   1   6        1.70        1.29      0.67 o 
  -2   1   6      787.56      824.32      6.03 o 
  -1   1   6      181.32      166.93      1.53 o 
   0   1   6      280.50      281.15      4.00 o 
   1   1   6     1842.04     1899.83     22.26 o 
   2   1   6      448.28      471.63      3.29 o 
   3   1   6     1032.71     1098.60      7.26 o 
   4   1   6      148.64      144.67      1.42 o 
   5   1   6        9.47       10.83      0.73 o 
   6   1   6       89.83       83.75      1.42 o 
   7   1   6        0.33        1.55      0.71 o 
  -6   2   6       14.31       14.88      1.10 o 
  -5   2   6       23.59       22.47      1.23 o 
  -4   2   6       36.47       30.86      0.90 o 
  -3   2   6        6.02        6.49      0.49 o 
  -2   2   6      174.07      190.25      1.80 o 
  -1   2   6       19.58       18.38      0.50 o 
   0   2   6      517.33      493.20      3.62 o 
   1   2   6      539.68      579.64      5.36 o 
   2   2   6      940.82      944.72      6.47 o 
   3   2   6      127.71      129.31      1.36 o 
   4   2   6        8.89        9.15      0.45 o 
   5   2   6        9.09        8.77      0.56 o 
   6   2   6       58.98       57.04      1.70 o 
   7   2   6      152.30      145.15      2.24 o 
   8   2   6       15.32       18.73      1.37 o 
  -5   3   6       11.36       12.98      1.10 o 
  -4   3   6       92.34       89.81      2.30 o 
  -3   3   6      101.31       99.31      2.25 o 
  -2   3   6      122.39      120.12      1.38 o 
  -1   3   6      419.29      426.42      3.33 o 
   0   3   6       70.82       70.43      0.89 o 
   1   3   6        1.69        3.32      0.24 o 
   2   3   6       87.95       83.44      1.31 o 
   3   3   6       18.66       20.46      0.71 o 
   4   3   6      204.55      203.87      1.99 o 
   5   3   6       41.60       41.05      1.00 o 
   6   3   6       46.28       45.90      1.48 o 
   7   3   6       31.67       28.61      0.97 o 
   8   3   6        0.28        0.67      0.43 o 
  -5   4   6        5.52        6.40      0.98 o 
  -4   4   6       19.79       20.67      1.23 o 
  -3   4   6        4.88        4.02      0.67 o 
  -2   4   6       76.09       78.11      1.43 o 
  -1   4   6       41.84       39.60      0.77 o 
   0   4   6        1.89        1.47      0.43 o 
   1   4   6       23.76       21.40      0.71 o 
   2   4   6       58.79       71.98      1.27 o 
   3   4   6        2.17        4.52      1.02 o 
   4   4   6        5.12        5.60      0.58 o 
   5   4   6       33.53       32.43      0.79 o 
   6   4   6       13.03       11.17      0.66 o 
   7   4   6        0.04       -0.05      0.65 o 
   8   4   6        9.65        6.80      0.68 o 
  -4   5   6        6.07        5.34      0.99 o 
  -3   5   6        6.30        7.30      0.95 o 
  -2   5   6       29.48       29.44      1.17 o 
  -1   5   6       38.34       37.73      1.61 o 
   0   5   6        8.70        8.85      0.98 o 
   1   5   6        0.20       -0.13      0.27 o 
   2   5   6        1.78        1.83      0.37 o 
   3   5   6       14.48       15.04      0.66 o 
   4   5   6      298.86      299.48      6.16 o 
   5   5   6        2.59        3.44      0.50 o 
   6   5   6        0.99        1.30      0.41 o 
   7   5   6        3.59        3.53      0.50 o 
   8   5   6       48.17       43.89      1.31 o 
  -3   6   6        4.21        5.08      1.00 o 
  -1   6   6        1.94        1.95      0.77 o 
   0   6   6       77.91       73.37      2.34 o 
   1   6   6       44.77       42.42      1.78 o 
   2   6   6        4.28        5.04      0.55 o 
   3   6   6        1.63        1.71      0.38 o 
   4   6   6        0.43        0.09      0.35 o 
   5   6   6       73.48       75.93      4.93 o 
   6   6   6        6.50        8.07      0.55 o 
   7   6   6        3.72        4.41      0.57 o 
   8   6   6        0.13       -0.13      0.42 o 
  -1   7   6        0.14        0.66      0.78 o 
   0   7   6       98.98      106.63      3.11 o 
   1   7   6       45.84       42.35      1.91 o 
   2   7   6        0.24       -0.16      0.57 o 
   3   7   6        5.41        8.11      1.00 o 
   4   7   6      146.41      147.20      2.36 o 
   5   7   6        0.68        0.23      0.41 o 
   6   7   6       14.33       12.91      2.22 o 
   7   7   6        0.00        0.03      0.41 o 
   8   7   6        2.88        2.96      0.55 o 
   0   8   6        6.73        9.30      1.33 o 
   1   8   6        0.13        0.67      0.77 o 
   2   8   6        0.24       -0.38      0.67 o 
   3   8   6        8.98        7.50      1.09 o 
   4   8   6        2.41        2.57      0.85 o 
   5   8   6        5.95        6.78      1.14 o 
   6   8   6        8.09        7.99      0.80 o 
   7   8   6        0.00        0.05      0.45 o 
   3   9   6        0.78        1.20      0.87 o 
   4   9   6        0.43        0.56      0.81 o 
   5   9   6        1.19        0.36      0.80 o 
  -2  -8   7       52.81       55.81      1.95 o 
  -1  -8   7       49.33       53.22      1.97 o 
   0  -8   7       31.35       33.37      1.76 o 
  -6  -7   7        6.03        4.38      0.89 o 
  -4  -7   7        5.89        7.42      0.82 o 
  -3  -7   7       63.08       58.93      1.88 o 
  -2  -7   7        6.70        7.89      0.94 o 
  -1  -7   7       10.38       11.06      1.01 o 
   0  -7   7        7.02        6.98      0.86 o 
   1  -7   7       20.01       19.54      1.21 o 
   2  -7   7        2.83        1.74      0.70 o 
  -7  -6   7        2.01        3.00      0.84 o 
  -6  -6   7      100.13      104.85      2.77 o 
  -5  -6   7        0.49       -0.61      0.61 o 
  -4  -6   7        4.89        3.59      0.73 o 
  -3  -6   7       18.64       12.92      0.94 o 
  -2  -6   7       78.58       76.07      1.98 o 
  -1  -6   7       24.22       23.15      1.18 o 
   0  -6   7       77.72       71.16      2.00 o 
   1  -6   7        0.02        0.34      0.49 o 
   2  -6   7       14.52       17.37      1.17 o 
   3  -6   7        2.13        2.67      0.72 o 
  -7  -5   7        2.52        1.59      0.69 o 
  -6  -5   7        5.22        5.74      0.89 o 
  -5  -5   7        1.90        2.10      0.47 o 
  -4  -5   7       28.20       27.52      1.30 o 
  -3  -5   7      504.21      516.11      7.09 o 
  -2  -5   7       49.98       51.38      1.53 o 
  -1  -5   7       20.70       31.22      1.26 o 
   0  -5   7      348.94      352.91      5.19 o 
   1  -5   7       37.20       39.24      1.44 o 
   2  -5   7      146.77      141.74      2.98 o 
   3  -5   7       11.92       13.03      1.00 o 
   4  -5   7        2.93        1.82      0.71 o 
  -7  -4   7        3.70        2.60      0.70 o 
  -6  -4   7        1.82        2.16      0.46 o 
  -5  -4   7       16.35       16.42      1.08 o 
  -4  -4   7       55.81       53.55      1.75 o 
  -3  -4   7       35.91       35.53      1.31 o 
  -2  -4   7       92.37       87.42      1.90 o 
  -1  -4   7        9.69        8.29      0.49 o 
   0  -4   7      104.69       96.26      2.08 o 
   1  -4   7      237.59      230.48      3.72 o 
   2  -4   7        3.67        3.34      0.62 o 
   3  -4   7        7.53        6.80      0.77 o 
   4  -4   7       11.66        9.29      0.90 o 
   5  -4   7        0.17        0.38      0.55 o 
  -7  -3   7       41.92       40.12      1.72 o 
  -6  -3   7        9.24        9.97      0.97 o 
  -5  -3   7       23.23       22.93      1.27 o 
  -4  -3   7      410.21      411.00      6.05 o 
  -3  -3   7      112.88      111.27      2.33 o 
  -2  -3   7       10.02       12.29      0.80 o 
  -1  -3   7       54.27       59.49      1.38 o 
   0  -3   7      668.06      709.26      6.04 o 
   1  -3   7       23.84       21.87      0.99 o 
   2  -3   7       55.91       60.28      1.63 o 
   3  -3   7        7.62        9.59      0.78 o 
   4  -3   7        2.79        4.76      0.68 o 
   5  -3   7        1.85        1.49      0.61 o 
   6  -3   7       16.80       16.87      1.20 o 
  -7  -2   7        0.05        0.63      0.41 o 
  -6  -2   7       17.89       15.69      0.74 o 
  -5  -2   7       31.34       26.44      0.87 o 
  -4  -2   7       45.15       41.15      1.52 o 
  -3  -2   7      162.21      168.71      1.97 o 
  -2  -2   7      327.95      350.58      8.35 o 
  -1  -2   7       62.25       60.59      0.79 o 
   0  -2   7      669.86      713.23      8.63 o 
   1  -2   7       48.39       45.95      0.85 o 
   2  -2   7       31.03       30.11      0.92 o 
   3  -2   7       41.25       37.83      1.25 o 
   4  -2   7       51.62       42.90      1.41 o 
   5  -2   7       50.84       51.88      1.68 o 
   6  -2   7       27.62       28.88      1.37 o 
   7  -2   7        6.78       11.81      1.18 o 
  -7  -1   7       90.11      102.60      1.97 o 
  -6  -1   7       11.72       11.06      0.66 o 
  -5  -1   7        5.96        5.21      0.50 o 
  -4  -1   7       80.66       83.07      2.51 o 
  -3  -1   7       17.35       17.14      0.97 o 
  -2  -1   7        7.33        3.74      0.51 o 
  -1  -1   7      182.04      164.44      2.69 o 
   0  -1   7       11.84       11.51      0.74 o 
   1  -1   7      283.34      320.10      3.00 o 
   2  -1   7      787.18      790.79      6.59 o 
   3  -1   7       38.25       35.59      0.79 o 
   4  -1   7       24.46       26.86      0.75 o 
   5  -1   7        6.03        4.46      0.62 o 
   6  -1   7        1.17        0.63      0.51 o 
   7  -1   7       18.21       19.75      1.24 o 
  -7   0   7       11.20       13.27      0.81 o 
  -6   0   7       10.48        9.75      0.72 o 
  -5   0   7       61.06       53.19      1.22 o 
  -4   0   7       81.33       75.56      1.38 o 
  -3   0   7       62.11       52.26      1.06 o 
  -2   0   7       52.00       44.53      0.90 o 
  -1   0   7        4.15        3.81      0.51 o 
   0   0   7       37.73       40.36      1.18 o 
   1   0   7      147.75      181.49      1.78 o 
   2   0   7      211.29      203.57      2.44 o 
   3   0   7      158.67      154.03      1.78 o 
   4   0   7       45.12       44.73      0.92 o 
   5   0   7       15.14       14.12      0.82 o 
   6   0   7       62.97       63.50      1.76 o 
   7   0   7       11.36        8.46      0.88 o 
  -6   1   7        0.01        0.86      0.41 o 
  -5   1   7       36.95       29.99      0.94 o 
  -4   1   7       11.77       11.04      0.99 o 
  -3   1   7       37.22       37.88      0.92 o 
  -2   1   7      520.38      526.24      4.77 o 
  -1   1   7        1.07        1.58      0.26 o 
   0   1   7       22.73       21.40      0.92 o 
   1   1   7       12.01       12.60      0.75 o 
   2   1   7       84.65       92.44      0.94 o 
   3   1   7      474.26      468.40      3.39 o 
   4   1   7       72.59       75.15      0.96 o 
   5   1   7        0.03        0.15      0.24 o 
   6   1   7       33.20       30.40      1.35 o 
   7   1   7       14.42       13.47      1.11 o 
  -6   2   7       18.53       23.20      1.38 o 
  -5   2   7       29.43       33.18      1.46 o 
  -4   2   7        0.25        0.09      0.34 o 
  -3   2   7        2.42        2.11      0.41 o 
  -2   2   7      134.31      138.75      1.49 o 
  -1   2   7       13.66       12.78      0.45 o 
   0   2   7       36.13       35.29      0.62 o 
   1   2   7      183.24      222.07      2.50 o 
   2   2   7      770.94      838.70      5.84 o 
   3   2   7        8.31        8.53      0.33 o 
   4   2   7       61.09       58.93      1.71 o 
   5   2   7       18.40       17.61      0.72 o 
   6   2   7        4.87        5.28      0.52 o 
   7   2   7        0.04       -0.11      0.44 o 
   8   2   7        0.01        0.15      0.72 o 
  -5   3   7        0.73        0.30      0.58 o 
  -4   3   7       44.67       45.24      1.68 o 
  -3   3   7      140.40      144.44      2.90 o 
  -2   3   7      157.94      160.89      1.72 o 
  -1   3   7      464.30      455.12      3.58 o 
   0   3   7       55.22       52.47      0.82 o 
   1   3   7        2.00        3.20      0.36 o 
   2   3   7      502.21      529.39      5.14 o 
   3   3   7       87.43       83.83      1.42 o 
   4   3   7       14.46       14.83      1.73 o 
   5   3   7       38.23       41.46      1.02 o 
   6   3   7       11.54       13.22      0.67 o 
   7   3   7       17.21       16.73      0.79 o 
   8   3   7        1.11        2.36      0.49 o 
  -4   4   7       22.54       24.69      1.38 o 
  -3   4   7       14.41       13.36      1.06 o 
  -2   4   7      149.62      148.23      2.12 o 
  -1   4   7       16.97       17.89      0.62 o 
   0   4   7       14.61       13.24      0.50 o 
   1   4   7      134.49      134.75      1.90 o 
   2   4   7      456.75      469.05      6.98 o 
   3   4   7       76.93       75.78      1.40 o 
   4   4   7       79.11       86.09      1.54 o 
   5   4   7       62.11       57.56      1.03 o 
   6   4   7        0.05       -0.21      0.35 o 
   7   4   7        0.46        0.85      0.41 o 
   8   4   7       10.22       13.22      0.78 o 
  -3   5   7        0.06        0.17      0.70 o 
  -2   5   7       19.37       21.54      1.24 o 
  -1   5   7       58.19       64.04      2.12 o 
   0   5   7       13.92       10.73      1.07 o 
   1   5   7        0.08        0.40      0.33 o 
   2   5   7        1.57        1.41      0.35 o 
   3   5   7        2.79        2.89      0.41 o 
   4   5   7       31.35       31.18      0.95 o 
   5   5   7      111.14      108.12      1.87 o 
   6   5   7        3.78        2.71      0.43 o 
   7   5   7        0.97        0.59      0.40 o 
   8   5   7        2.86        2.31      0.75 o 
  -1   6   7       20.62       24.47      1.55 o 
   0   6   7       31.11       32.40      1.65 o 
   1   6   7        0.83        0.77      0.64 o 
   2   6   7        3.81        3.42      0.45 o 
   3   6   7       53.05       53.38      1.25 o 
   4   6   7        9.13        9.41      0.65 o 
   5   6   7       24.32       26.29      0.98 o 
   6   6   7       10.81        9.92      0.70 o 
   7   6   7        4.44        4.36      0.59 o 
   8   6   7        0.52        0.62      0.45 o 
  -1   7   7       67.53       68.27      2.59 o 
   0   7   7       20.92       21.28      1.54 o 
   1   7   7        1.68        3.09      0.84 o 
   2   7   7       18.76       18.68      1.33 o 
   3   7   7       25.88       26.03      1.52 o 
   4   7   7      117.56      119.22      2.18 o 
   5   7   7       26.88       28.56      1.06 o 
   6   7   7        1.15        1.40      0.54 o 
   7   7   7        6.97        9.07      1.07 o 
   1   8   7       10.12       11.03      1.30 o 
   2   8   7        8.22        8.01      1.13 o 
   3   8   7        4.19        3.25      0.90 o 
   4   8   7        0.08       -0.09      0.66 o 
   5   8   7       28.16       26.66      1.78 o 
   6   8   7       24.46       23.13      1.89 o 
  -3  -8   8       21.59       23.43      1.47 o 
  -2  -8   8       65.73       76.47      2.38 o 
  -1  -8   8        5.36        6.29      1.00 o 
   0  -8   8        7.80        8.91      1.13 o 
  -6  -7   8        0.40        2.17      0.82 o 
  -4  -7   8       68.12       69.77      1.99 o 
  -3  -7   8        0.03        0.27      0.56 o 
  -2  -7   8        1.70        1.07      0.64 o 
  -1  -7   8        5.16        6.05      0.85 o 
   0  -7   8       19.79       23.16      1.36 o 
   1  -7   8        6.49        7.80      0.97 o 
  -7  -6   8       16.88       15.76      1.21 o 
  -6  -6   8       89.97       90.88      2.61 o 
  -5  -6   8       41.28       43.80      1.74 o 
  -4  -6   8        4.05        5.78      0.93 o 
  -3  -6   8       14.03       14.78      0.98 o 
  -2  -6   8       10.04       12.29      0.93 o 
  -1  -6   8       45.69       49.51      1.70 o 
   0  -6   8       36.86       35.99      1.47 o 
   1  -6   8        5.44        6.19      0.81 o 
   2  -6   8        3.22        1.44      0.66 o 
   3  -6   8       20.55       21.39      1.37 o 
  -7  -5   8        0.25        0.35      0.63 o 
  -6  -5   8        0.24       -0.19      0.52 o 
  -5  -5   8        4.11        5.00      0.83 o 
  -4  -5   8       66.03       67.95      2.04 o 
  -3  -5   8        0.75        1.19      0.64 o 
  -1  -5   8       61.36       59.23      1.74 o 
   0  -5   8        5.30        5.47      0.73 o 
   1  -5   8        8.73        8.60      0.85 o 
   2  -5   8        0.42        0.64      0.53 o 
   3  -5   8        5.19        5.77      0.78 o 
   4  -5   8       13.35       13.39      1.17 o 
  -7  -4   8       12.19       10.64      1.02 o 
  -6  -4   8       44.66       44.14      1.76 o 
  -5  -4   8        5.72        6.11      0.85 o 
  -4  -4   8        5.64        7.37      0.84 o 
  -3  -4   8       25.33       31.96      1.34 o 
  -2  -4   8       18.24       15.44      0.91 o 
  -1  -4   8      109.54      102.48      2.27 o 
   0  -4   8      248.77      233.31      3.77 o 
   1  -4   8        0.41        0.19      0.50 o 
   2  -4   8       66.05       65.89      1.86 o 
   3  -4   8       76.28       69.41      1.98 o 
   4  -4   8       29.56       29.00      1.37 o 
   5  -4   8       14.87       21.07      1.31 o 
  -7  -3   8        2.28        3.58      0.82 o 
  -6  -3   8        0.17        0.55      0.59 o 
  -5  -3   8      181.77      198.62      3.87 o 
  -4  -3   8      103.01      101.58      2.48 o 
  -3  -3   8      204.39      204.99      3.59 o 
  -2  -3   8      178.43      154.99      2.78 o 
  -1  -3   8       57.43       48.90      1.35 o 
   0  -3   8       30.21       27.91      0.76 o 
   1  -3   8       91.90       97.52      2.09 o 
   2  -3   8      158.40      165.17      3.00 o 
   3  -3   8       58.93       60.96      1.74 o 
   4  -3   8       16.21       12.97      0.93 o 
   5  -3   8        0.02       -0.23      0.47 o 
   6  -3   8       25.72       26.56      1.46 o 
  -7  -2   8        2.50        3.40      0.55 o 
  -6  -2   8       22.13       23.74      1.34 o 
  -5  -2   8        0.79        0.31      0.53 o 
  -4  -2   8      324.82      318.46      5.09 o 
  -3  -2   8        4.45        7.05      0.77 o 
  -2  -2   8       24.81       20.83      0.97 o 
  -1  -2   8      174.53      173.37      2.88 o 
   0  -2   8       17.24       13.37      0.76 o 
   1  -2   8      325.28      346.73      3.31 o 
   2  -2   8       52.84       54.30      1.00 o 
   3  -2   8        9.76        9.59      0.80 o 
   4  -2   8        3.85        4.37      0.63 o 
   5  -2   8        2.77        2.62      0.59 o 
   6  -2   8        0.42        0.20      0.56 o 
  -7  -1   8        5.30        5.45      0.66 o 
  -6  -1   8        2.00        1.03      0.41 o 
  -5  -1   8      113.27       95.11      1.70 o 
  -4  -1   8      185.50      186.68      2.41 o 
  -3  -1   8       77.23       70.20      1.85 o 
  -2  -1   8       45.27       41.38      1.32 o 
  -1  -1   8        0.13        0.79      0.39 o 
   0  -1   8       79.11       78.21      1.73 o 
   1  -1   8      423.87      470.42      4.22 o 
   2  -1   8      222.07      221.55      2.34 o 
   3  -1   8      177.48      176.14      2.34 o 
   4  -1   8        0.01       -0.04      0.28 o 
   5  -1   8       74.27       70.05      1.87 o 
   6  -1   8       28.98       30.26      1.33 o 
   7  -1   8        2.65        2.20      0.68 o 
  -6   0   8       20.26       20.68      1.03 o 
  -5   0   8       39.20       32.39      1.00 o 
  -4   0   8       54.79       43.26      1.82 o 
  -3   0   8       34.20       34.01      1.26 o 
  -2   0   8      100.02       89.66      2.00 o 
  -1   0   8      265.01      258.57      3.91 o 
   0   0   8      495.61      472.23      6.19 o 
   1   0   8      815.48      902.56      7.48 o 
   2   0   8        0.11       -0.07      0.16 o 
   3   0   8        9.48       10.00      0.48 o 
   4   0   8      139.67      135.95      1.77 o 
   5   0   8       80.91       87.69      1.45 o 
   6   0   8       52.28       55.83      1.67 o 
  -6   1   8        6.83        8.17      1.00 o 
  -5   1   8        3.59        3.32      0.47 o 
  -4   1   8        7.14        1.81      0.44 o 
  -3   1   8       47.26       49.37      1.08 o 
  -2   1   8      389.76      367.72      6.93 o 
  -1   1   8       20.67       28.01      1.12 o 
   0   1   8       14.27       16.72      0.91 o 
   1   1   8      303.65      301.19      4.32 o 
   2   1   8      109.10       92.71      0.97 o 
   3   1   8        2.90        2.68      0.33 o 
   4   1   8      172.06      180.34      1.70 o 
   5   1   8        1.46        0.75      0.27 o 
   6   1   8        9.91       10.15      0.91 o 
   7   1   8        5.40        3.71      0.79 o 
  -5   2   8        1.64        0.99      0.56 o 
  -4   2   8        0.43       -0.15      0.35 o 
  -3   2   8       24.22       22.30      0.93 o 
  -2   2   8       32.42       28.82      0.69 o 
  -1   2   8       11.02       10.08      0.45 o 
   0   2   8      265.82      248.33      2.80 o 
   1   2   8       36.76       43.26      0.96 o 
   2   2   8      103.93      125.43      2.39 o 
   3   2   8       86.50       85.90      1.29 o 
   4   2   8       21.61       19.99      0.72 o 
   5   2   8       65.29       68.28      2.86 o 
   6   2   8       31.50       31.38      1.10 o 
   7   2   8        0.30        0.40      0.43 o 
   8   2   8        3.15        2.11      0.80 o 
  -5   3   8       13.63       15.85      1.23 o 
  -4   3   8        2.55        3.55      0.72 o 
  -3   3   8      114.38      113.86      5.02 o 
  -2   3   8      185.55      177.35      1.87 o 
  -1   3   8      189.09      190.81      1.89 o 
   0   3   8      113.81      116.63      1.87 o 
   1   3   8      208.32      219.74      2.63 o 
   2   3   8       25.39       28.74      0.86 o 
   3   3   8       31.52       27.54      0.86 o 
   4   3   8      341.93      350.46      4.47 o 
   5   3   8       55.63       50.89      1.15 o 
   6   3   8       12.47       12.42      1.25 o 
   7   3   8        9.13        7.83      0.85 o 
   8   3   8        9.59        9.56      0.71 o 
  -4   4   8        7.60       10.46      1.05 o 
  -3   4   8        9.81       11.24      1.06 o 
  -1   4   8        1.74        1.60      0.33 o 
   0   4   8       68.52       66.56      1.29 o 
   1   4   8        8.47        7.48      0.54 o 
   2   4   8       25.04       24.92      0.84 o 
   3   4   8        0.60        1.18      0.38 o 
   4   4   8        8.75        8.68      0.62 o 
   5   4   8       98.56      101.00      1.42 o 
   6   4   8        8.31        9.49      0.63 o 
   7   4   8        0.03        0.23      0.46 o 
   8   4   8        5.19        5.70      0.63 o 
  -3   5   8       44.31       49.68      1.97 o 
  -1   5   8       61.44       63.74      2.13 o 
   0   5   8      173.69      175.10      3.76 o 
   1   5   8        0.22        0.44      0.36 o 
   2   5   8       23.08       23.45      0.81 o 
   3   5   8       53.13       50.19      1.19 o 
   4   5   8        4.16        6.82      1.81 o 
   5   5   8       43.32       41.98      1.18 o 
   6   5   8       26.78       26.82      0.81 o 
   7   5   8        1.81        1.65      0.44 o 
   8   5   8        5.42        6.28      0.67 o 
  -1   6   8        0.41        0.17      0.68 o 
   0   6   8       14.99       16.63      1.29 o 
   1   6   8        7.81        6.78      0.98 o 
   2   6   8        3.08        2.53      0.44 o 
   3   6   8        3.31        4.04      0.61 o 
   4   6   8       11.23        9.57      0.65 o 
   5   6   8       98.46       97.20      1.85 o 
   6   6   8        4.28        3.71      0.48 o 
   7   6   8        0.34        0.49      0.41 o 
   8   6   8        2.19        3.04      0.55 o 
  -1   7   8        0.77        0.56      0.85 o 
   0   7   8       42.91       37.40      1.97 o 
   1   7   8        7.82       10.09      1.17 o 
   2   7   8       58.91       59.51      2.27 o 
   3   7   8        7.87        6.21      0.99 o 
   4   7   8        0.79        0.30      0.40 o 
   5   7   8       16.47       16.36      0.88 o 
   6   7   8        0.00        0.20      0.49 o 
   7   7   8        0.13       -0.24      0.43 o 
   1   8   8        8.19        9.67      1.28 o 
   2   8   8        0.19       -0.29      0.63 o 
   3   8   8        0.22        0.42      0.71 o 
   4   8   8        0.02       -0.11      0.70 o 
   5   8   8        6.64        6.08      1.10 o 
   6   8   8        0.03       -0.02      0.55 o 
  -4  -8   9       55.27       54.67      1.96 o 
  -3  -8   9       16.71       19.23      1.52 o 
  -2  -8   9       49.71       50.42      2.08 o 
  -1  -8   9        0.27        0.07      0.79 o 
  -6  -7   9        8.91       26.92      1.60 o 
  -4  -7   9       43.22       36.60      1.49 o 
  -3  -7   9       37.99       31.29      1.41 o 
  -2  -7   9        2.13        1.88      0.72 o 
  -1  -7   9        1.70        2.14      0.72 o 
   0  -7   9      160.34      162.86      3.52 o 
   1  -7   9       16.06       15.46      1.22 o 
  -6  -6   9       10.52       10.46      1.15 o 
  -5  -6   9        0.83        1.37      0.85 o 
  -2  -6   9      110.01      106.86      2.49 o 
  -1  -6   9       31.67       34.40      1.46 o 
   0  -6   9       30.51       28.96      1.38 o 
   1  -6   9       27.11       27.83      1.41 o 
   2  -6   9        3.61        5.34      0.88 o 
   3  -6   9        1.59        1.58      0.66 o 
  -7  -5   9        0.00        0.08      0.69 o 
  -6  -5   9        4.02        3.64      0.85 o 
  -5  -5   9        2.63        2.30      0.85 o 
  -4  -5   9       71.00       73.42      2.23 o 
  -3  -5   9       20.57       19.67      1.15 o 
  -1  -5   9      122.46      116.50      2.57 o 
   0  -5   9       17.97       16.70      1.07 o 
   1  -5   9        3.15        3.98      0.70 o 
   2  -5   9       46.31       47.12      1.69 o 
   3  -5   9        2.51        2.26      0.63 o 
   4  -5   9        7.12        6.59      0.92 o 
  -7  -4   9        0.74        1.16      0.67 o 
  -6  -4   9       13.67       10.90      1.05 o 
  -5  -4   9       41.07       39.51      1.70 o 
  -4  -4   9       34.22       34.75      1.48 o 
  -3  -4   9       13.86       16.55      1.03 o 
  -2  -4   9      470.89      440.44      6.18 o 
  -1  -4   9       44.21       40.25      0.97 o 
   0  -4   9      284.46      273.33      4.29 o 
   1  -4   9      278.74      286.91      4.54 o 
   2  -4   9      120.02      116.09      2.61 o 
   3  -4   9      155.45      142.25      3.06 o 
   4  -4   9       32.42       33.79      1.52 o 
   5  -4   9        5.36        7.60      0.95 o 
  -7  -3   9        0.01       -0.23      0.69 o 
  -6  -3   9        9.93       10.94      1.07 o 
  -5  -3   9       34.06       39.45      1.67 o 
  -4  -3   9        2.00        1.44      0.61 o 
  -3  -3   9        4.88        4.25      0.72 o 
  -2  -3   9       28.12       25.88      1.13 o 
  -1  -3   9       12.08       11.12      0.78 o 
   0  -3   9      154.61      153.81      2.11 o 
   1  -3   9       16.31       17.66      0.99 o 
   2  -3   9      171.12      172.58      3.15 o 
   3  -3   9      143.25      142.80      2.86 o 
   4  -3   9        0.12       -0.32      0.42 o 
   5  -3   9        3.75        2.69      0.66 o 
  -7  -2   9        0.88        1.30      0.74 o 
  -6  -2   9       73.77       75.22      2.39 o 
  -5  -2   9       10.37       10.23      0.98 o 
  -4  -2   9       29.57       27.36      1.30 o 
  -3  -2   9      163.35      162.53      3.12 o 
  -2  -2   9       60.21       56.29      1.60 o 
  -1  -2   9      145.30      139.78      2.63 o 
   0  -2   9       45.87       39.55      1.25 o 
   1  -2   9      103.53      115.84      1.57 o 
   2  -2   9       40.75       37.13      0.87 o 
   3  -2   9        0.33        0.77      0.48 o 
   4  -2   9       12.16       12.14      0.86 o 
   5  -2   9        4.87        6.53      0.78 o 
   6  -2   9        9.29       12.94      1.07 o 
  -6  -1   9        3.05        2.71      0.49 o 
  -5  -1   9        0.23        0.02      0.34 o 
  -4  -1   9      136.22      108.76      2.56 o 
  -3  -1   9        8.76        7.76      0.82 o 
  -2  -1   9      104.56      104.99      2.26 o 
  -1  -1   9        1.33        1.37      0.47 o 
   0  -1   9       22.97       20.04      0.98 o 
   1  -1   9       40.38       37.68      0.82 o 
   2  -1   9       28.20       29.86      0.75 o 
   3  -1   9       41.27       49.33      0.99 o 
   4  -1   9      123.27      128.96      1.79 o 
   5  -1   9        2.23        2.97      0.63 o 
   6  -1   9        8.13        9.72      0.90 o 
   7  -1   9        0.33        0.54      0.63 o 
  -6   0   9       28.17       29.94      1.07 o 
  -5   0   9       11.89        9.73      0.67 o 
  -4   0   9       25.03       22.82      0.83 o 
  -3   0   9        0.75        0.44      0.33 o 
  -2   0   9        3.82        4.44      0.65 o 
  -1   0   9        0.06        0.10      0.45 o 
   0   0   9       30.89       30.18      1.16 o 
   1   0   9      112.64      123.80      2.36 o 
   2   0   9      280.34      315.42      3.08 o 
   3   0   9        7.46        8.59      0.51 o 
   4   0   9      184.61      189.11      2.23 o 
   5   0   9        4.47        6.40      0.69 o 
   6   0   9        4.00        1.38      0.52 o 
  -6   1   9        1.32        1.72      0.54 o 
  -5   1   9       13.62       13.27      0.72 o 
  -4   1   9      156.49      141.28      2.12 o 
  -3   1   9       76.68       80.74      2.09 o 
  -2   1   9       77.95       72.42      1.52 o 
  -1   1   9        0.38        1.31      0.53 o 
   0   1   9       91.48       96.14      2.11 o 
   1   1   9       34.85       31.74      1.18 o 
   2   1   9      117.41      111.98      1.13 o 
   3   1   9      110.38       99.25      1.10 o 
   4   1   9      310.01      308.05      3.30 o 
   5   1   9       13.21       10.99      1.05 o 
   6   1   9        4.61        2.54      0.68 o 
   7   1   9       13.19       14.11      1.15 o 
  -5   2   9        6.00        5.26      0.79 o 
  -4   2   9       25.25       20.79      0.84 o 
  -3   2   9       14.68       13.55      0.67 o 
  -2   2   9       64.08       58.08      0.96 o 
  -1   2   9      268.32      267.27      2.41 o 
   0   2   9      236.25      220.09      2.65 o 
   1   2   9      433.37      448.26      6.13 o 
   2   2   9       26.57       33.03      1.23 o 
   3   2   9       30.33       32.69      1.15 o 
   4   2   9      730.10      756.35      6.77 o 
   5   2   9        0.01        0.08      0.37 o 
   6   2   9       17.84       19.50      0.86 o 
   7   2   9        0.56        0.47      0.42 o 
   8   2   9        0.54        1.03      0.84 o 
  -5   3   9       15.67       17.64      1.26 o 
  -4   3   9       34.37       33.89      1.52 o 
  -3   3   9        0.13       -0.34      0.34 o 
  -2   3   9       14.88       13.74      0.58 o 
  -1   3   9       99.09       93.68      1.26 o 
   0   3   9        2.44        2.20      0.31 o 
   1   3   9       41.97       42.22      1.06 o 
   2   3   9       13.91       11.41      0.65 o 
   3   3   9        4.90        5.39      0.50 o 
   4   3   9        0.07        0.05      0.30 o 
   5   3   9       79.81       86.06      1.66 o 
   6   3   9       10.56       10.38      0.64 o 
   7   3   9        0.22        0.42      0.37 o 
   8   3   9        0.09       -0.39      0.39 o 
  -4   4   9        3.30        4.57      0.99 o 
  -3   4   9        0.02       -0.38      0.61 o 
  -2   4   9       23.46       27.33      1.29 o 
  -1   4   9       63.75       67.64      1.39 o 
   0   4   9       85.14       84.72      1.54 o 
   1   4   9        4.62        5.09      0.51 o 
   2   4   9        1.35        1.57      0.39 o 
   3   4   9       59.78       61.39      1.33 o 
   4   4   9       18.64       19.47      1.42 o 
   5   4   9      178.85      179.45      2.43 o 
   6   4   9        4.17        3.90      0.78 o 
   7   4   9        0.08        0.39      0.38 o 
   8   4   9        0.54        0.06      0.43 o 
  -1   5   9      100.91       98.48      2.74 o 
   0   5   9      107.61      112.80      2.45 o 
   1   5   9       64.28       63.78      1.36 o 
   2   5   9        9.99        8.92      0.58 o 
   3   5   9       19.54       18.22      0.79 o 
   4   5   9       25.32       23.84      0.91 o 
   5   5   9        0.01        0.17      0.30 o 
   6   5   9       35.83       34.96      2.38 o 
   7   5   9       18.13       20.09      0.90 o 
   8   5   9        0.58        0.27      0.50 o 
  -1   6   9        6.78        6.77      1.04 o 
   0   6   9        4.47        3.64      0.87 o 
   1   6   9        2.06        1.85      0.71 o 
   2   6   9       20.62       19.80      0.82 o 
   3   6   9        4.26        3.27      0.50 o 
   4   6   9        0.72        0.67      0.39 o 
   5   6   9        3.10        2.53      0.80 o 
   6   6   9       36.75       34.79      0.95 o 
   7   6   9       13.77       14.96      0.82 o 
   0   7   9       34.22       33.30      1.86 o 
   1   7   9        1.77        1.13      0.85 o 
   2   7   9        3.22        5.09      0.97 o 
   3   7   9       14.23       15.54      1.29 o 
   4   7   9        1.10        1.06      0.44 o 
   5   7   9       15.70       15.82      0.89 o 
   6   7   9        5.14        6.00      0.73 o 
   7   7   9        1.12        0.95      0.48 o 
   2   8   9        3.49        4.10      1.04 o 
   3   8   9        0.84        0.96      0.80 o 
   4   8   9        0.40       -0.36      0.69 o 
   5   8   9       18.14       17.66      1.51 o 
   6   8   9       15.25       15.35      1.00 o 
  -4  -7  10       24.04       20.33      1.23 o 
  -3  -7  10        1.60        0.83      0.59 o 
  -2  -7  10        0.12       -0.33      0.59 o 
  -1  -7  10       29.56       30.91      1.54 o 
   0  -7  10       11.66       14.57      1.27 o 
   1  -7  10        1.92        1.21      0.70 o 
  -6  -6  10        2.15        3.19      0.95 o 
  -5  -6  10       26.17       30.52      1.66 o 
  -2  -6  10        5.38        6.35      0.81 o 
   0  -6  10       10.88        9.88      0.98 o 
   1  -6  10        1.46        1.56      0.63 o 
   2  -6  10       35.28       37.57      1.67 o 
  -6  -5  10        4.44        6.14      0.97 o 
  -5  -5  10      118.71      132.02      3.32 o 
  -4  -5  10       79.74       77.85      2.36 o 
  -3  -5  10        5.58        4.13      0.79 o 
  -1  -5  10       17.53       21.54      1.15 o 
   0  -5  10        0.37        0.01      0.46 o 
   1  -5  10       53.44       50.47      1.74 o 
   2  -5  10        1.06        1.80      0.62 o 
   3  -5  10       10.17       10.02      1.03 o 
  -6  -4  10        4.63        5.37      0.93 o 
  -4  -4  10       11.81       10.79      0.96 o 
  -3  -4  10        4.98        3.96      0.72 o 
  -2  -4  10      144.93      139.14      2.83 o 
  -1  -4  10       20.38       20.47      0.77 o 
   0  -4  10        1.33        1.81      0.55 o 
   1  -4  10       12.80        9.67      0.89 o 
   2  -4  10        3.40        3.92      0.72 o 
   3  -4  10       25.78       28.14      1.37 o 
   4  -4  10        1.65        2.10      0.70 o 
  -6  -3  10        9.72       10.88      1.10 o 
  -5  -3  10      101.73       94.50      2.64 o 
  -4  -3  10       36.56       37.42      1.57 o 
  -3  -3  10       30.93       30.40      1.32 o 
  -2  -3  10       57.74       55.54      1.66 o 
  -1  -3  10       42.36       37.00      1.34 o 
   0  -3  10       16.77       15.82      0.70 o 
   1  -3  10        4.73        7.07      0.72 o 
   2  -3  10       15.61       15.71      1.00 o 
   3  -3  10      144.25      146.91      2.98 o 
   4  -3  10        0.04       -0.05      0.45 o 
   5  -3  10       12.48        9.58      0.97 o 
  -6  -2  10       40.37       40.05      1.83 o 
  -5  -2  10        4.33        4.94      0.83 o 
  -4  -2  10       34.15       32.96      1.44 o 
  -3  -2  10      560.90      537.86      7.57 o 
  -2  -2  10      629.79      605.47      8.10 o 
  -1  -2  10      211.75      198.23      3.42 o 
   0  -2  10       67.35       65.94      1.70 o 
   1  -2  10        3.05        2.20      0.37 o 
   2  -2  10      266.66      273.42      2.92 o 
   3  -2  10      227.86      224.96      3.75 o 
   4  -2  10       21.85       23.31      1.13 o 
   5  -2  10        8.83       10.70      0.90 o 
   6  -2  10        2.11        2.40      0.68 o 
  -6  -1  10        5.55        5.81      0.91 o 
  -5  -1  10       50.91       45.88      1.79 o 
  -4  -1  10        4.24        1.00      0.56 o 
  -3  -1  10       30.42       28.03      1.29 o 
  -2  -1  10      620.71      591.37      7.99 o 
  -1  -1  10       20.68       16.38      0.99 o 
   0  -1  10       40.93       41.12      1.37 o 
   1  -1  10      209.07      209.55      2.37 o 
   2  -1  10       74.78       73.04      1.21 o 
   3  -1  10       30.90       32.98      0.87 o 
   4  -1  10      140.88      154.93      2.91 o 
   5  -1  10        0.62        0.75      0.47 o 
  -6   0  10        2.45        3.93      1.19 o 
  -5   0  10        0.20        0.29      0.39 o 
  -4   0  10        8.27        7.02      0.59 o 
  -3   0  10       27.28       26.41      1.25 o 
  -2   0  10       85.02       86.22      2.18 o 
  -1   0  10       35.50       33.44      1.33 o 
   0   0  10       40.98       34.41      1.31 o 
   1   0  10       20.39       20.42      1.03 o 
   2   0  10        0.93        1.30      0.73 o 
   3   0  10      112.34      107.88      1.55 o 
   4   0  10      212.37      211.39      2.47 o 
   5   0  10        8.48       11.92      0.67 o 
  -5   1  10       11.66       10.56      0.70 o 
  -4   1  10        0.16        0.14      0.48 o 
  -3   1  10       70.83       56.97      2.30 o 
  -2   1  10        8.36        6.26      0.78 o 
  -1   1  10      736.55      706.71      9.23 o 
   0   1  10      315.60      310.97      4.74 o 
   1   1  10       31.74       30.33      1.22 o 
   2   1  10        1.14        1.45      0.28 o 
   3   1  10      189.64      188.90      2.18 o 
   4   1  10       22.31       22.15      1.15 o 
   5   1  10      118.06      123.01      2.67 o 
   6   1  10       11.85       13.57      1.08 o 
  -5   2  10        0.34        1.33      0.66 o 
  -4   2  10        1.63        1.86      0.47 o 
  -3   2  10       11.53       11.47      0.66 o 
  -2   2  10        1.08        1.16      0.37 o 
  -1   2  10      159.68      156.23      3.04 o 
   0   2  10        0.14        0.03      0.51 o 
   1   2  10        1.24        1.46      0.52 o 
   2   2  10       74.55       73.80      1.89 o 
   3   2  10       72.29       71.16      1.22 o 
   4   2  10       54.30       55.27      1.23 o 
   5   2  10      227.08      242.78      2.92 o 
   6   2  10        2.85        2.19      0.58 o 
   7   2  10       11.92       10.51      0.71 o 
   8   2  10        1.42        1.93      0.90 o 
  -4   3  10       21.64       22.20      1.28 o 
  -3   3  10        4.18        3.91      0.76 o 
  -2   3  10        1.38        1.73      0.61 o 
  -1   3  10      860.28      860.92     12.58 o 
   0   3  10       92.72       93.36      1.64 o 
   1   3  10        3.84        3.73      0.48 o 
   2   3  10        3.29        1.73      0.67 o 
   3   3  10       53.12       52.70      1.65 o 
   4   3  10        2.38        1.66      0.37 o 
   5   3  10       26.78       25.68      0.89 o 
   6   3  10        3.02        1.94      0.68 o 
   7   3  10        0.02       -0.31      0.35 o 
   8   3  10        4.76        7.19      0.72 o 
  -3   4  10        0.18        0.68      0.70 o 
  -1   4  10       45.42       50.92      8.60 o 
   0   4  10       50.57       51.00      1.24 o 
   1   4  10       14.57       13.30      0.84 o 
   2   4  10        2.31        2.17      0.43 o 
   3   4  10       84.16       83.09      1.60 o 
   4   4  10        9.42        9.96      1.13 o 
   5   4  10       93.80       97.49      1.72 o 
   6   4  10        0.01       -0.16      0.35 o 
   7   4  10        5.46        5.39      1.43 o 
   8   4  10        0.55        0.49      0.48 o 
  -1   5  10        0.78        0.18      0.60 o 
   0   5  10      108.24      100.16      1.77 o 
   1   5  10        4.89        4.61      0.81 o 
   2   5  10       20.39       18.39      0.81 o 
   3   5  10        0.50        0.69      0.47 o 
   4   5  10        1.89        1.11      0.41 o 
   5   5  10        6.79        6.51      0.51 o 
   6   5  10        1.40        0.69      0.73 o 
   7   5  10        3.90        2.71      0.52 o 
   8   5  10        0.01       -0.19      0.47 o 
  -1   6  10       18.49       21.22      1.45 o 
   0   6  10       14.88       12.13      1.16 o 
   1   6  10        0.70        0.58      0.63 o 
   2   6  10        4.49        5.81      0.61 o 
   3   6  10        4.35        4.17      0.53 o 
   4   6  10        1.97        2.49      0.52 o 
   5   6  10        1.65        1.53      0.47 o 
   6   6  10        1.24        1.24      0.41 o 
   7   6  10       12.14       12.74      1.00 o 
   0   7  10        2.75        1.33      0.82 o 
   1   7  10       71.64       66.18      2.52 o 
   2   7  10       17.61       18.32      1.42 o 
   3   7  10        4.96        4.27      0.91 o 
   4   7  10        6.59        7.45      0.70 o 
   5   7  10        2.73        3.06      0.56 o 
   6   7  10        6.23        7.69      0.97 o 
   3   8  10        0.04       -0.24      0.73 o 
   4   8  10        0.05       -0.64      0.64 o 
   5   8  10        5.62        6.75      0.74 o 
  -4  -7  11        3.20        2.65      0.71 o 
  -3  -7  11        5.95        5.96      0.85 o 
  -2  -7  11        9.71       11.26      1.13 o 
  -1  -7  11       41.54       46.03      1.89 o 
   0  -7  11       11.91       11.92      1.14 o 
  -5  -6  11       15.41       16.31      1.42 o 
  -2  -6  11       22.34       19.43      1.17 o 
  -1  -6  11        1.82        1.31      0.61 o 
   0  -6  11        0.00       -0.50      0.50 o 
   1  -6  11       79.83       80.10      2.43 o 
   2  -6  11       48.04       51.37      1.99 o 
  -6  -5  11       11.66       10.39      1.12 o 
  -5  -5  11       11.24       11.38      1.14 o 
  -4  -5  11       29.42       31.22      1.67 o 
  -3  -5  11        0.25       -0.25      0.66 o 
  -1  -5  11       31.62       29.74      1.37 o 
   0  -5  11       22.24       22.36      1.22 o 
   1  -5  11        3.48        2.93      0.75 o 
   2  -5  11        4.18        6.75      0.94 o 
   3  -5  11       30.08       30.77      1.53 o 
  -6  -4  11        0.63        1.50      0.77 o 
  -5  -4  11        5.61        4.56      0.88 o 
  -4  -4  11        1.91        1.78      0.76 o 
  -3  -4  11       58.45       55.18      1.90 o 
  -2  -4  11        0.15        0.48      0.60 o 
  -1  -4  11        3.07        2.04      0.59 o 
   0  -4  11       39.73       38.74      1.50 o 
   1  -4  11      101.56       95.73      2.39 o 
   2  -4  11        5.65        6.70      0.81 o 
   3  -4  11       22.96       19.43      1.19 o 
   4  -4  11        0.56        1.80      0.61 o 
  -6  -3  11        0.42        0.36      0.75 o 
  -5  -3  11        0.18       -0.21      0.58 o 
  -4  -3  11       15.06       12.82      1.07 o 
  -3  -3  11        7.22        6.72      0.87 o 
  -2  -3  11      131.12      129.58      2.80 o 
  -1  -3  11       30.92       26.33      1.21 o 
   0  -3  11        1.54        1.03      0.37 o 
   1  -3  11       30.66       30.02      1.27 o 
   2  -3  11        0.49        0.45      0.49 o 
   3  -3  11        5.44        3.85      0.67 o 
   4  -3  11      103.51       97.46      2.51 o 
   5  -3  11        4.06        5.14      0.81 o 
  -6  -2  11        6.43        6.33      0.99 o 
  -5  -2  11        0.11        0.12      0.62 o 
  -4  -2  11       22.27       21.50      1.27 o 
  -3  -2  11       73.95       65.68      2.02 o 
  -2  -2  11        1.65        1.79      0.64 o 
  -1  -2  11        6.10        4.78      0.76 o 
   0  -2  11       38.60       38.45      1.43 o 
   1  -2  11      205.05      194.02      2.35 o 
   2  -2  11        7.91        7.05      0.53 o 
   3  -2  11        1.14        0.76      0.46 o 
   4  -2  11      168.63      190.62      3.54 o 
   5  -2  11        1.99        0.78      0.52 o 
   6  -2  11        2.86        2.93      0.73 o 
  -6  -1  11        2.29        2.11      0.84 o 
  -5  -1  11       24.87       27.10      1.46 o 
  -4  -1  11        7.44        7.15      0.89 o 
  -3  -1  11        2.59        4.63      0.75 o 
  -2  -1  11      267.74      259.13      4.42 o 
  -1  -1  11        0.19        0.52      0.56 o 
   0  -1  11       15.46       13.62      1.00 o 
   1  -1  11       17.23       20.45      0.73 o 
   2  -1  11        1.59        2.83      0.41 o 
   3  -1  11        1.34        0.36      0.34 o 
   4  -1  11       82.16       78.72      1.96 o 
   5  -1  11        3.02        2.94      0.62 o 
   6  -1  11        0.05       -0.17      0.54 o 
  -5   0  11        2.34        3.63      0.54 o 
  -4   0  11        5.47        5.72      0.84 o 
  -3   0  11      187.54      175.08      3.53 o 
  -2   0  11       52.82       53.07      1.75 o 
  -1   0  11       58.99       57.99      1.80 o 
   0   0  11       92.58       91.97      2.21 o 
   1   0  11        0.04        1.03      0.50 o 
   2   0  11        9.73        8.08      0.50 o 
   3   0  11      134.05      140.33      1.89 o 
   4   0  11      119.20      131.31      1.86 o 
   5   0  11       32.08       28.00      1.39 o 
  -5   1  11       23.23       28.64      1.09 o 
  -4   1  11        5.73        6.00      1.44 o 
  -3   1  11        6.72        7.26      0.60 o 
  -2   1  11        0.93        1.95      0.60 o 
  -1   1  11      688.69      702.22      9.32 o 
   0   1  11        8.11        7.12      0.79 o 
   1   1  11        4.90        5.21      0.70 o 
   2   1  11        0.08        0.18      0.26 o 
   3   1  11       10.47        9.43      0.55 o 
   4   1  11       47.14       43.11      1.51 o 
   5   1  11        8.25        8.90      0.91 o 
   6   1  11        3.29        1.46      0.65 o 
  -5   2  11        5.19        3.79      0.81 o 
  -4   2  11        0.28        0.27      0.38 o 
  -3   2  11        7.08        6.96      0.62 o 
  -2   2  11        0.19       -0.17      0.34 o 
  -1   2  11       21.55       22.32      1.18 o 
   0   2  11       12.84       13.81      1.07 o 
   1   2  11       65.39       65.57      1.88 o 
   2   2  11       72.98       78.49      2.04 o 
   3   2  11       16.62       16.78      1.07 o 
   4   2  11        0.71        0.42      0.47 o 
   5   2  11      215.18      208.83      3.92 o 
   6   2  11       23.42       21.82      1.29 o 
   7   2  11        0.07        0.05      0.59 o 
  -4   3  11        6.89        8.27      1.06 o 
  -3   3  11        0.48        0.11      0.42 o 
  -2   3  11       17.48       16.61      0.76 o 
  -1   3  11        1.53        2.02      0.79 o 
   0   3  11      300.24      303.14      3.61 o 
   1   3  11      173.04      169.96      2.42 o 
   2   3  11        2.48        1.05      0.53 o 
   3   3  11        3.36        4.37      0.70 o 
   4   3  11        2.10        2.03      0.58 o 
   5   3  11       27.11       25.96      1.31 o 
   6   3  11       24.33       26.12      0.95 o 
   7   3  11       19.88       20.07      1.21 o 
  -3   4  11       16.36       18.43      1.27 o 
  -1   4  11       77.94       79.73      2.20 o 
   0   4  11       74.33       75.76      2.66 o 
   1   4  11        2.77        2.57      0.65 o 
   2   4  11        0.62        1.23      0.40 o 
   3   4  11        5.20        6.36      0.77 o 
   4   4  11       10.09        9.44      0.63 o 
   5   4  11       38.05       41.30      1.12 o 
   6   4  11       22.45       21.89      0.88 o 
   7   4  11       14.42       14.67      0.99 o 
  -1   5  11        1.96        2.28      0.78 o 
   0   5  11       38.27       40.74      5.88 o 
   1   5  11        1.52        1.27      0.44 o 
   2   5  11       18.49       16.40      0.83 o 
   3   5  11       24.36       23.85      1.50 o 
   4   5  11        2.93        4.51      0.77 o 
   5   5  11        0.80        0.69      0.48 o 
   6   5  11       11.36        9.64      0.68 o 
   7   5  11        4.93        4.11      0.58 o 
   0   6  11        0.45       -0.24      0.65 o 
   1   6  11        1.09        0.91      0.70 o 
   2   6  11        3.04        3.64      0.66 o 
   3   6  11        5.06        5.36      0.62 o 
   4   6  11        8.74        9.89      0.74 o 
   5   6  11        4.01        3.76      0.58 o 
   6   6  11        0.00        0.24      0.35 o 
   7   6  11        2.50        1.71      0.50 o 
   1   7  11        3.74        4.99      1.07 o 
   2   7  11        9.74       11.28      1.24 o 
   3   7  11        9.76        9.88      1.22 o 
   4   7  11        9.56       10.12      0.89 o 
   5   7  11        0.47        1.13      0.49 o 
   6   7  11        2.18        3.52      0.64 o 
  -3  -7  12       54.15       53.51      1.94 o 
  -2  -7  12       33.41       36.32      1.68 o 
  -1  -7  12       20.41       24.53      1.48 o 
  -5  -6  12        9.88       14.48      1.48 o 
  -2  -6  12       18.07       16.00      1.18 o 
  -1  -6  12        0.01       -0.16      0.50 o 
   0  -6  12        4.49        2.66      0.78 o 
   1  -6  12       19.83       28.09      1.54 o 
  -5  -5  12       24.90       26.65      1.65 o 
  -4  -5  12       25.49       30.92      1.76 o 
  -3  -5  12       19.68       23.15      1.47 o 
  -1  -5  12        6.00        6.90      0.86 o 
   0  -5  12        6.20        8.04      0.90 o 
   1  -5  12        2.50        4.74      0.90 o 
   2  -5  12       11.84       15.08      1.17 o 
   3  -5  12       24.73       26.59      1.49 o 
  -6  -4  12        3.31        4.69      0.96 o 
  -5  -4  12       19.89       23.46      1.55 o 
  -4  -4  12       47.58       52.47      2.06 o 
  -3  -4  12      161.17      158.84      3.48 o 
  -2  -4  12       20.99       23.31      1.29 o 
  -1  -4  12       24.92       21.30      1.17 o 
   0  -4  12       85.95       78.23      2.16 o 
   1  -4  12        7.00        8.52      0.93 o 
   2  -4  12       20.71       23.88      1.29 o 
   3  -4  12        3.76        3.82      0.75 o 
   4  -4  12       39.16       36.92      1.67 o 
  -6  -3  12        2.35        1.74      0.92 o 
  -5  -3  12       13.67       12.57      1.17 o 
  -4  -3  12        1.34        0.72      0.72 o 
  -3  -3  12        2.82        3.75      0.77 o 
  -2  -3  12      265.40      259.09      4.52 o 
  -1  -3  12      160.76      166.38      3.30 o 
   0  -3  12       36.40       40.10      2.56 o 
   1  -3  12      106.43      104.17      2.44 o 
   2  -3  12        1.08        0.75      0.55 o 
   3  -3  12       11.34       10.92      0.92 o 
   4  -3  12        0.02       -0.04      0.48 o 
   5  -3  12       14.28       16.76      1.18 o 
  -6  -2  12       17.63       18.81      1.48 o 
  -5  -2  12       22.44       24.51      1.48 o 
  -4  -2  12       88.13       83.89      2.49 o 
  -3  -2  12        0.07       -0.03      0.56 o 
  -2  -2  12        0.00        0.17      0.51 o 
  -1  -2  12       62.69       59.66      1.85 o 
   0  -2  12       16.70       17.56      1.14 o 
   1  -2  12       39.78       41.72      1.25 o 
   2  -2  12        5.56        3.31      0.61 o 
   3  -2  12       12.72       17.54      1.04 o 
   4  -2  12       50.48       41.21      1.53 o 
   5  -2  12        2.63        2.27      0.62 o 
  -5  -1  12        9.89       10.92      1.14 o 
  -4  -1  12       11.16        9.74      1.02 o 
  -3  -1  12        4.65        4.01      0.75 o 
  -2  -1  12       16.13       15.93      1.07 o 
  -1  -1  12      995.28      972.85     12.36 o 
   0  -1  12       79.92       81.32      2.16 o 
   1  -1  12        0.32        0.62      0.34 o 
   2  -1  12       10.41        7.84      0.53 o 
   3  -1  12       35.77       33.04      0.95 o 
   4  -1  12        8.47        8.74      0.80 o 
   5  -1  12        4.16        6.01      0.78 o 
  -5   0  12        3.18        4.26      0.87 o 
  -4   0  12       30.79       29.13      1.50 o 
  -3   0  12       91.28       83.75      2.38 o 
  -2   0  12       15.07       14.44      1.09 o 
  -1   0  12      107.91      105.84      2.56 o 
   0   0  12        2.70        2.59      0.70 o 
   1   0  12       60.21       59.12      1.77 o 
   2   0  12       75.24       72.03      1.97 o 
   3   0  12       61.96       68.58      1.28 o 
   4   0  12        0.16       -0.04      0.32 o 
  -5   1  12        9.76       11.50      1.03 o 
  -4   1  12        0.44       -0.21      0.55 o 
  -3   1  12        1.01        0.84      0.60 o 
  -2   1  12        9.60        8.70      0.92 o 
  -1   1  12      352.75      320.93      5.17 o 
   0   1  12      112.66       98.92      2.41 o 
   1   1  12       45.00       38.82      1.49 o 
   2   1  12        6.29        4.44      0.49 o 
   3   1  12       60.20       65.29      1.89 o 
   4   1  12        1.01        0.70      0.55 o 
   5   1  12        1.28        1.74      0.66 o 
   6   1  12        2.72        2.55      0.81 o 
  -4   2  12        8.41       10.32      0.77 o 
  -3   2  12       17.85       16.19      0.82 o 
  -2   2  12        7.06        7.71      0.93 o 
  -1   2  12        5.26        5.57      0.82 o 
   0   2  12       81.69       83.95      2.22 o 
   1   2  12       28.63       27.47      1.30 o 
   2   2  12       27.95       26.32      1.26 o 
   3   2  12       67.11       69.16      1.99 o 
   4   2  12       13.26        9.55      0.86 o 
   5   2  12        6.05        5.22      0.79 o 
   6   2  12       12.15       10.04      1.02 o 
  -3   3  12        5.59        6.65      0.68 o 
  -2   3  12       22.03       23.73      0.92 o 
  -1   3  12        9.11        9.50      0.93 o 
   0   3  12       97.25       92.11      2.37 o 
   1   3  12        2.10        2.58      0.65 o 
   2   3  12       72.34       69.05      2.04 o 
   3   3  12       23.79       18.73      1.14 o 
   4   3  12        7.60        8.45      0.90 o 
   5   3  12       23.89       25.59      1.34 o 
   6   3  12        4.40        5.79      0.87 o 
   7   3  12        0.82        0.31      0.58 o 
  -1   4  12       11.88       12.41      0.79 o 
   0   4  12       86.49       90.46      1.79 o 
   1   4  12       35.24       35.41      1.10 o 
   2   4  12       39.14       41.11      1.18 o 
   3   4  12        8.85        9.65      0.88 o 
   4   4  12        0.00        0.42      0.50 o 
   5   4  12        6.36        7.16      0.91 o 
   6   4  12        1.96        2.49      0.75 o 
   7   4  12        8.27        4.11      0.77 o 
  -1   5  12        3.48        3.96      0.89 o 
   0   5  12        9.95       10.40      0.70 o 
   1   5  12       57.98       57.28      1.45 o 
   2   5  12       38.45       38.64      1.19 o 
   3   5  12       26.92       23.69      0.96 o 
   4   5  12        3.05        4.54      0.60 o 
   5   5  12       13.88       17.70      1.20 o 
   6   5  12        1.64        2.04      0.74 o 
   7   5  12        4.89        5.52      0.96 o 
   0   6  12        7.42        6.85      1.09 o 
   1   6  12       12.55       11.33      1.30 o 
   2   6  12        2.39        1.74      0.96 o 
   3   6  12        0.25        0.37      0.43 o 
   4   6  12        0.26        0.40      0.43 o 
   5   6  12        1.87        2.19      0.55 o 
   2   7  12       15.23       16.91      1.44 o 
   3   7  12       14.70       12.06      1.33 o 
   4   7  12        0.98       -0.05      0.45 o 
   5   7  12        0.08        0.16      0.44 o 
  -3  -6  13        4.77        5.07      0.84 o 
  -2  -6  13        5.80        6.38      0.90 o 
  -1  -6  13        2.01        1.65      0.70 o 
   0  -6  13        5.58        5.26      0.94 o 
  -5  -5  13        0.13        1.00      0.95 o 
  -4  -5  13        5.65        6.48      1.20 o 
  -1  -5  13        0.93        1.73      0.68 o 
   0  -5  13        0.01        0.30      0.53 o 
   1  -5  13        0.79       -0.27      0.60 o 
   2  -5  13        3.29        5.19      0.90 o 
  -5  -4  13        9.14        9.65      1.23 o 
  -4  -4  13        6.18        7.69      1.13 o 
  -3  -4  13       59.07       57.95      2.13 o 
  -2  -4  13       35.69       34.55      1.66 o 
  -1  -4  13        3.40        4.52      0.73 o 
   0  -4  13       34.92       30.88      1.41 o 
   1  -4  13        5.33        5.37      0.79 o 
   2  -4  13        0.03       -0.40      0.56 o 
   3  -4  13       46.68       42.31      1.74 o 
  -5  -3  13        0.03       -0.32      0.63 o 
  -4  -3  13        0.41       -0.15      0.64 o 
  -3  -3  13        3.40        4.74      0.88 o 
  -2  -3  13       49.31       48.30      1.79 o 
  -1  -3  13       10.79       11.55      1.10 o 
   0  -3  13        0.34        0.28      0.41 o 
   1  -3  13        4.66        7.93      0.88 o 
   2  -3  13       35.62       34.40      1.48 o 
   3  -3  13       22.12       24.37      1.30 o 
   4  -3  13       17.07       20.93      1.26 o 
  -5  -2  13       23.41       24.54      1.58 o 
  -4  -2  13       40.08       40.24      1.80 o 
  -3  -2  13        3.02        2.61      0.71 o 
  -2  -2  13        5.31        5.64      0.84 o 
  -1  -2  13      134.21      124.86      2.87 o 
   0  -2  13       25.46       20.62      1.19 o 
   1  -2  13       19.67       19.70      0.91 o 
   2  -2  13        0.17       -0.19      0.42 o 
   3  -2  13        8.01        9.98      0.86 o 
   4  -2  13        5.76        5.88      0.77 o 
   5  -2  13       25.16       25.19      1.33 o 
  -5  -1  13       33.04       34.48      1.77 o 
  -4  -1  13        4.65        5.14      0.88 o 
  -3  -1  13        1.89        2.18      0.70 o 
  -2  -1  13       70.64       65.18      2.07 o 
  -1  -1  13       87.96       82.81      2.28 o 
   0  -1  13       63.31       61.07      1.89 o 
   1  -1  13       71.76       77.53      1.43 o 
   2  -1  13        8.60        8.19      0.61 o 
   3  -1  13       36.13       40.10      2.58 o 
   4  -1  13        0.59        0.90      0.48 o 
  -5   0  13       21.65       23.65      1.55 o 
  -4   0  13        2.43        2.39      0.76 o 
  -3   0  13        3.42        2.83      0.74 o 
  -2   0  13       15.76       13.79      1.10 o 
  -1   0  13        0.04        0.75      0.60 o 
   0   0  13        0.60        0.47      0.56 o 
   1   0  13       14.11       16.24      1.08 o 
   2   0  13        2.25        5.72      0.79 o 
   3   0  13        5.89        4.65      0.48 o 
   4   0  13        5.57        4.49      0.83 o 
   5   0  13       31.87       34.05      1.59 o 
  -4   1  13        1.36        0.44      0.70 o 
  -3   1  13        0.01       -0.19      0.63 o 
  -2   1  13       19.40       19.05      1.22 o 
  -1   1  13       26.36       27.28      1.39 o 
   0   1  13       77.83       80.16      2.22 o 
   1   1  13       39.62       39.06      1.54 o 
   2   1  13      110.31       85.09      2.17 o 
   3   1  13        0.91        0.69      0.56 o 
   4   1  13       16.52       18.87      1.15 o 
   5   1  13        0.83        1.26      0.68 o 
   6   1  13        0.46        1.27      0.85 o 
  -4   2  13        0.05        0.60      0.76 o 
  -3   2  13       37.73       42.05      1.83 o 
  -2   2  13       93.90       92.33      2.55 o 
  -1   2  13       10.83       11.99      1.01 o 
   0   2  13       13.60       13.75      1.04 o 
   1   2  13       47.96       45.23      1.65 o 
   2   2  13        5.35        6.52      0.85 o 
   3   2  13        4.62        7.03      0.85 o 
   4   2  13       34.40       27.66      1.36 o 
   5   2  13        4.83        6.77      0.90 o 
   6   2  13        2.52        3.67      0.81 o 
   7   2  13        1.87        0.01      0.54 o 
  -3   3  13        7.38        7.50      0.98 o 
  -2   3  13        4.49        4.82      0.83 o 
  -1   3  13       11.07        9.22      0.93 o 
   0   3  13        8.97        9.43      0.94 o 
   1   3  13        6.32        6.22      0.84 o 
   2   3  13       26.95       20.34      1.19 o 
   3   3  13       35.42       28.71      1.38 o 
   4   3  13        1.17        1.22      0.58 o 
   5   3  13        0.41        0.90      0.64 o 
   6   3  13        1.12        1.59      0.69 o 
   7   3  13        1.39        0.04      0.52 o 
  -1   4  13        1.84        1.53      0.68 o 
   0   4  13      125.12      137.45      2.34 o 
   1   4  13       14.60       15.08      0.85 o 
   2   4  13       21.99       18.90      1.16 o 
   3   4  13        0.03        0.53      0.55 o 
   4   4  13        0.02       -0.48      0.50 o 
   5   4  13        0.66       -0.36      0.54 o 
   6   4  13       12.26       11.30      1.09 o 
   7   4  13        0.00       -0.19      0.57 o 
   0   5  13        3.85        4.30      0.60 o 
   1   5  13       27.32       31.49      1.30 o 
   2   5  13        0.54        0.69      0.43 o 
   3   5  13       12.46        9.92      0.74 o 
   4   5  13       17.75       17.35      1.18 o 
   5   5  13        0.21        0.41      0.56 o 
   6   5  13       11.57       14.30      1.22 o 
   1   6  13        0.68        0.64      0.77 o 
   2   6  13        5.63        6.56      0.68 o 
   3   6  13        0.01       -0.23      0.40 o 
   4   6  13        2.33        1.43      0.75 o 
   5   6  13        0.63        1.18      0.49 o 
  -2  -6  14        3.19        3.81      0.88 o 
  -1  -6  14       21.95       22.16      1.43 o 
  -4  -5  14       13.76       17.69      1.61 o 
  -2  -5  14        1.71        0.45      0.62 o 
  -1  -5  14       66.93       69.68      2.26 o 
   0  -5  14        6.20        8.01      1.00 o 
   1  -5  14        0.10       -0.59      0.59 o 
  -4  -4  14        9.88       11.09      1.28 o 
  -3  -4  14        1.90        1.74      0.85 o 
  -2  -4  14       24.95       33.59      1.73 o 
  -1  -4  14        5.81        6.00      0.83 o 
   0  -4  14        0.56        0.15      0.51 o 
   1  -4  14        0.90        0.48      0.58 o 
   2  -4  14        2.68        1.78      0.73 o 
   3  -4  14        0.12        0.96      0.62 o 
  -5  -3  14        2.29        1.96      0.92 o 
  -4  -3  14       13.24       13.94      1.25 o 
  -3  -3  14        1.01        1.10      0.70 o 
  -2  -3  14        0.97        0.70      0.70 o 
  -1  -3  14      203.21      209.65      4.04 o 
   0  -3  14        6.10        4.30      0.90 o 
   1  -3  14       60.02       56.17      1.85 o 
   2  -3  14       18.78       15.72      1.16 o 
   3  -3  14        2.33        3.80      0.77 o 
   4  -3  14        0.13       -0.46      0.51 o 
  -5  -2  14        0.98        0.56      0.79 o 
  -4  -2  14       13.80       13.81      1.21 o 
  -3  -2  14        4.81        4.76      0.87 o 
  -2  -2  14       34.37       31.30      1.54 o 
  -1  -2  14        1.40        1.51      0.65 o 
   0  -2  14       60.18       62.27      2.01 o 
   1  -2  14        6.31        6.23      0.78 o 
   2  -2  14        5.82        7.58      0.86 o 
   3  -2  14        0.11       -0.42      0.50 o 
   4  -2  14       18.63       18.70      1.17 o 
   5  -2  14        2.14        1.57      0.68 o 
  -4  -1  14        0.00        0.19      0.70 o 
  -3  -1  14       16.80       17.36      1.23 o 
  -2  -1  14       54.60       56.33      2.03 o 
  -1  -1  14      135.79      131.71      3.05 o 
   0  -1  14        6.65        6.33      0.89 o 
   1  -1  14       25.94       22.35      0.84 o 
   2  -1  14        0.34        0.63      0.38 o 
   3  -1  14        8.87       11.54      0.70 o 
   4  -1  14        3.25        6.24      0.76 o 
  -4   0  14       42.65       56.11      2.23 o 
  -3   0  14        0.68        1.90      0.75 o 
  -2   0  14       14.56       12.85      1.10 o 
  -1   0  14        3.37        3.31      0.74 o 
   0   0  14      124.81      128.20      2.96 o 
   1   0  14        3.65        3.70      0.74 o 
   2   0  14        0.66        1.41      0.50 o 
   3   0  14        1.08        2.07      0.66 o 
   4   0  14        4.66        6.75      0.94 o 
  -3   1  14       15.26       16.82      1.30 o 
  -2   1  14       34.07       35.29      1.63 o 
  -1   1  14        1.90        3.63      0.76 o 
   0   1  14       29.89       25.52      1.34 o 
   1   1  14        9.71        9.54      0.95 o 
   2   1  14       29.07       25.65      1.25 o 
   3   1  14       13.27       13.40      1.02 o 
   4   1  14       10.38       11.86      1.04 o 
   5   1  14        2.48        4.92      0.89 o 
   6   1  14        1.08        1.34      0.89 o 
  -3   2  14       22.56       24.50      1.49 o 
  -2   2  14        9.15        9.51      1.08 o 
  -1   2  14       15.35       15.33      1.11 o 
   0   2  14        2.52        1.69      0.64 o 
   1   2  14       19.64       21.84      1.30 o 
   2   2  14        5.66        4.33      0.73 o 
   3   2  14        1.86        1.26      0.62 o 
   4   2  14       29.06       25.18      1.38 o 
   5   2  14        4.68        7.15      0.98 o 
   6   2  14        0.01       -0.27      0.71 o 
  -2   3  14        0.03        0.00      0.63 o 
  -1   3  14        0.74        0.97      0.66 o 
   0   3  14       22.57       26.75      1.44 o 
   1   3  14        0.04       -0.08      0.54 o 
   2   3  14        0.11        0.26      0.54 o 
   3   3  14       70.70       65.16      2.11 o 
   4   3  14        8.98        9.13      0.96 o 
   5   3  14       29.61       36.95      1.71 o 
   6   3  14        7.05        6.29      1.00 o 
  -1   4  14        1.10        0.29      0.65 o 
   0   4  14        0.57        0.68      0.61 o 
   1   4  14        2.44        1.86      0.69 o 
   2   4  14        0.08        0.28      0.52 o 
   3   4  14        2.29        1.71      0.66 o 
   4   4  14        3.68        2.70      0.71 o 
   5   4  14        0.03        0.16      0.58 o 
   6   4  14        0.12       -0.19      0.62 o 
   0   5  14        0.45       -0.27      0.43 o 
   1   5  14        0.20        0.45      0.48 o 
   2   5  14        7.23        7.57      1.21 o 
   3   5  14        4.20        3.77      0.79 o 
   4   5  14        1.42        0.96      0.68 o 
   5   5  14        0.92        1.30      0.69 o 
   6   5  14        3.88        6.79      1.06 o 
   2   6  14        0.74        0.18      0.52 o 
   3   6  14        2.61        2.08      0.54 o 
   4   6  14        1.22        1.26      0.54 o 
   5   6  14        0.34       -0.11      0.62 o 
  -2  -5  15       46.27       46.39      1.90 o 
  -1  -5  15        9.99        9.90      1.09 o 
   0  -5  15        2.36        2.80      0.81 o 
  -3  -4  15        7.32        6.12      1.15 o 
  -2  -4  15        1.75        1.41      0.90 o 
  -1  -4  15       17.36       17.36      1.19 o 
   0  -4  15        0.28        0.03      0.55 o 
   2  -4  15        3.71        1.07      0.74 o 
  -4  -3  15        4.16        5.00      1.00 o 
  -3  -3  15        0.09       -0.19      0.72 o 
  -2  -3  15       46.60       47.16      2.01 o 
  -1  -3  15       20.84       20.01      1.54 o 
   0  -3  15        1.17        0.58      0.55 o 
   1  -3  15        0.09        0.75      0.58 o 
   2  -3  15       12.82       14.93      1.15 o 
   3  -3  15        1.54        2.63      0.69 o 
  -4  -2  15       24.77       27.14      1.65 o 
  -3  -2  15        8.96        9.31      1.11 o 
  -2  -2  15       26.24       24.41      1.49 o 
  -1  -2  15        1.44        2.04      0.81 o 
   0  -2  15        9.68        8.62      1.04 o 
   1  -2  15        4.39        2.35      0.58 o 
   2  -2  15        0.28        0.11      0.53 o 
   3  -2  15        6.10        6.20      0.81 o 
   4  -2  15       20.16       22.68      1.30 o 
  -4  -1  15       42.04       51.24      2.19 o 
  -3  -1  15       17.72       19.78      1.38 o 
  -2  -1  15        2.08        2.43      0.78 o 
  -1  -1  15        0.24        1.15      0.75 o 
   0  -1  15        5.79        4.48      0.80 o 
   1  -1  15        9.71        8.59      0.63 o 
   2  -1  15      148.82      143.49      2.16 o 
   3  -1  15        0.03        0.28      0.41 o 
  -3   0  15       12.51       17.89      1.37 o 
  -2   0  15       14.38       15.65      1.21 o 
  -1   0  15        0.46        0.34      0.62 o 
   0   0  15       46.32       50.41      1.88 o 
   1   0  15       12.60       10.91      1.05 o 
   2   0  15       17.38       15.40      1.06 o 
   3   0  15        0.25       -0.12      0.63 o 
   4   0  15        7.73        9.07      1.05 o 
  -3   1  15        6.21        8.43      1.13 o 
  -2   1  15       18.87       19.46      1.34 o 
  -1   1  15        4.00        4.74      0.84 o 
   0   1  15        5.07        6.52      0.93 o 
   1   1  15       20.24       21.29      1.26 o 
   2   1  15       13.39       11.22      0.98 o 
   3   1  15       15.40       11.00      1.00 o 
   4   1  15        5.92        8.24      0.98 o 
   5   1  15        1.76        1.00      0.76 o 
  -2   2  15        4.08        4.78      0.89 o 
  -1   2  15        3.31        4.98      0.84 o 
   0   2  15       53.33       53.60      1.97 o 
   1   2  15       14.67       11.74      1.04 o 
   2   2  15        9.79        8.88      0.93 o 
   3   2  15       26.23       21.17      1.29 o 
   4   2  15        1.12        0.63      0.64 o 
   5   2  15        4.35        4.96      0.91 o 
   6   2  15        0.54        0.24      0.81 o 
  -2   3  15       28.95       30.55      1.65 o 
  -1   3  15        3.03        3.67      0.79 o 
   0   3  15        1.60        3.00      0.82 o 
   1   3  15        0.54        0.04      0.56 o 
   2   3  15        7.10        6.86      0.93 o 
   3   3  15        0.30        0.74      0.63 o 
   4   3  15       25.10       25.64      1.45 o 
   5   3  15       10.82       10.73      1.15 o 
   6   3  15        0.14       -0.20      0.63 o 
  -1   4  15        8.08        8.64      1.14 o 
   0   4  15        8.19       11.10      1.21 o 
   1   4  15       10.86       11.93      1.08 o 
   2   4  15        2.74        2.45      0.78 o 
   3   4  15        0.05       -0.07      0.59 o 
   4   4  15        0.07        0.33      0.56 o 
   5   4  15        0.87        0.57      0.71 o 
   1   5  15        2.41        2.03      0.77 o 
   2   5  15        8.54        9.32      1.07 o 
   3   5  15        2.86        3.34      0.81 o 
   5   5  15        0.06        0.12      0.69 o 
  -2  -4  16        9.69       14.54      1.48 o 
  -1  -4  16        1.90        3.75      0.84 o 
   0  -4  16        7.26        8.89      1.08 o 
   1  -4  16        0.37       -0.06      0.57 o 
  -3  -3  16        8.36        9.23      1.24 o 
  -2  -3  16       66.90       77.81      2.63 o 
  -1  -3  16        0.75        0.48      0.90 o 
   0  -3  16        2.66        2.58      0.68 o 
   1  -3  16       33.05       35.11      1.61 o 
   2  -3  16        1.12        0.40      0.70 o 
  -3  -2  16        4.59        7.09      1.13 o 
  -2  -2  16        4.58        6.11      1.00 o 
  -1  -2  16       13.06       13.22      1.24 o 
   0  -2  16        2.64        2.50      0.86 o 
   1  -2  16        0.23        0.39      0.43 o 
   2  -2  16        0.42       -0.03      0.56 o 
   3  -2  16        0.19       -0.04      0.56 o 
  -3  -1  16       43.11       48.79      2.14 o 
  -2  -1  16        1.45        1.96      0.75 o 
  -1  -1  16       19.00       19.33      1.41 o 
   0  -1  16       70.35       70.50      2.28 o 
   1  -1  16       34.63       36.06      1.09 o 
   2  -1  16        1.74        1.13      0.61 o 
   3  -1  16        0.24        0.15      0.71 o 
  -3   0  16       32.11       38.47      1.92 o 
  -2   0  16        8.90       10.35      1.15 o 
  -1   0  16       40.12       41.45      1.80 o 
   0   0  16        0.85        1.93      0.69 o 
   1   0  16       11.19       14.05      1.12 o 
   2   0  16        0.35       -0.39      0.52 o 
   3   0  16        0.16        0.48      0.70 o 
   4   0  16       26.45       30.70      1.65 o 
  -2   1  16        0.28        1.00      0.77 o 
  -1   1  16        1.63        0.83      0.69 o 
   0   1  16        6.19        6.45      1.02 o 
   1   1  16        2.08        2.49      0.78 o 
   2   1  16        8.75        9.39      0.94 o 
   3   1  16       31.08       32.08      1.55 o 
   4   1  16        1.45        2.45      0.78 o 
   5   1  16       25.14       35.12      1.83 o 
  -2   2  16        5.21        5.16      0.94 o 
  -1   2  16        0.37        0.84      0.65 o 
   0   2  16        0.02       -0.32      0.56 o 
   1   2  16        0.20        1.48      0.65 o 
   2   2  16        0.63        0.01      0.56 o 
   3   2  16        0.09       -0.60      0.60 o 
   4   2  16        2.01        1.26      0.70 o 
   5   2  16        4.37        5.11      0.96 o 
  -1   3  16        3.52        2.68      0.81 o 
   0   3  16        3.73        2.94      0.78 o 
   1   3  16        0.02        0.15      0.64 o 
   2   3  16        7.11        8.11      1.01 o 
   3   3  16        0.00        0.01      0.62 o 
   4   3  16        0.27       -0.20      0.63 o 
   5   3  16        5.18        3.52      0.86 o 
   0   4  16        5.20        5.57      1.05 o 
   1   4  16        0.74        1.95      0.73 o 
   2   4  16        5.96        3.46      0.85 o 
   3   4  16       11.45       12.19      1.16 o 
   4   4  16        1.58        1.34      0.67 o 
   5   4  16        0.05        0.32      0.74 o 
   3   5  16        3.46        4.12      0.86 o 
  -1  -3  17        7.53        6.01      1.22 o 
   0  -3  17        0.81        0.40      0.63 o 
   1  -3  17        0.09        0.10      0.61 o 
  -2  -2  17        1.31        0.96      0.78 o 
  -1  -2  17       12.80       13.28      1.30 o 
   0  -2  17       13.37       18.15      0.93 o 
   1  -2  17        1.32        2.44      0.51 o 
   2  -2  17        0.11       -0.56      0.56 o 
  -2  -1  17        5.51        7.15      1.10 o 
  -1  -1  17        7.04        6.25      1.02 o 
   0  -1  17        9.64       12.70      1.28 o 
   1  -1  17        0.27        0.77      0.43 o 
   2  -1  17        1.45        2.24      0.55 o 
  -2   0  17        3.15        3.65      0.99 o 
  -1   0  17        0.24        0.08      0.67 o 
   0   0  17       13.75       18.88      1.39 o 
   1   0  17        7.61        5.84      0.93 o 
   2   0  17        1.84        1.45      0.68 o 
   3   0  17        6.86        5.96      1.04 o 
   4   0  17        0.02       -0.31      0.77 o 
  -1   1  17       12.43       11.27      1.15 o 
   0   1  17        0.41        1.02      0.74 o 
   1   1  17       20.94       21.57      1.37 o 
   2   1  17        3.55        4.21      0.86 o 
   3   1  17        0.22        0.17      0.61 o 
   4   1  17        0.17       -0.07      0.65 o 
   0   2  17       21.91       27.01      1.57 o 
   1   2  17        7.39        6.45      1.02 o 
   3   2  17        4.39        5.67      0.93 o 
   4   2  17        0.22       -0.04      0.59 o 
   0   3  17        8.92        9.53      1.14 o 
   1   3  17        0.00        0.28      0.63 o 
   2   3  17        5.06        5.33      0.94 o 
   3   3  17        0.25        0.18      0.64 o 
   4   3  17        0.76       -0.13      0.60 o 
   0  -2  18        0.10       -0.19      0.47 o 
   0  -1  18        0.06        0.35      0.71 o 
   1  -1  18        0.92        0.38      0.47 o 
   2  -1  18        0.17        1.30      0.93 o 
   0   0  18        4.82        5.22      0.97 o 
   1   0  18        0.49        0.15      0.70 o 
   2   0  18        0.91        0.71      0.72 o 
   0   1  18       16.48       23.38      1.55 o 
   1   1  18       11.03       11.37      1.15 o 
   2   1  18        0.74       -0.35      0.62 o 
   3   1  18        0.06        0.91      0.72 o 
   1   2  18        0.04        1.08      0.74 o 
   2   2  18        7.47        8.93      1.16 o 
                                                 
